# Supplementary material for: Abrupt conclusion of the late Miocene-early Pliocene biogenic bloom at 4.6-4.4 Ma
Source: Nat Commun. 2022 Jan 17;13:353. doi: 10.1038/s41467-021-27784-6 (PMC8764042; doi:10.1038/s41467-021-27784-6)
Supplement: Supplementary file 2 — Source Data [file 41467_2021_27784_MOESM2_ESM.xlsx]

## Sheet: Sites
Sites Included in compilation	Leg/Site	Longitude (decimal degrees)	Latitude (decimal degrees)		Sites considered but not Included in compilation	Leg/Site	Longitude (decimal degrees)	Latitude (decimal degrees)
	138-848	-110.48	-2.994			130-803	160.54	2.43
	138-849	-110.52	0.183			130-804	161.59	1.47
	138-850	-110.521	1.297			130-806	159.36	0.32
	138-851	-110.572	2.77			130-807	156.62	3.61
	320/321-U1335	-126.284	5.312			90-590	163.36	-31.17
	320/321-U1337	-123.206	3.834			90-593	167.67	-40.51
	320/321-U1338	-117.97	2.508			115-588	161.22	-26.12
	184-1143	113.28	9.36			189-1171	149.12	-48.5
	177-982	-15.87	57.52			198-1208	158.2	36.12
	177-925	-43.49	4.21			138-846	-90.82	-3.1
	177-1085	13.99	-29.37			138-847	-95.22	0.18
	177-1087	15.31	-31.46			138-852	-110.08	5.29
	115-707	59.17	7.55			138-853	-109.45	7.21
	115-710	60.98	4.31			94-607	-32.95	41
	117-721	59.86	16.68			94-608	-23.98	42.83
	121-758	90.36	5.38			149-558	-37.33	37.57
	356-1463	117.62	-18.97			108-667	-21.9	4.57
	356-1464	118.63	-18.05			154-928	-43.75	5.45
						208-1264	2.85	-28.54
						208-1266	2.34	-28.54
						165-999	12.75	-78.74
						177-1086	15.66	-31.55
						177-1088	13.56	-41.14
						115-709	60.55	3.92
						115-711	61.16	2.74
						117-722	16.62	59.79
						117-728	57.83	17.68
						121-754	30.94	93.57
						121-756	87.6	-27.36
						121-757	88.18	-17.2
						72-516	-35.29	-30.28
						73-522	-5.13	-26.11
						74-526	-3.14	-30.12

## Sheet: astronomical parameters
Age (ka)	days with irradiance >350 W/mˆ2			Age (ka)	Seasonality of Insolation (W/mˆ2)
3000	288.9			3000	150.97
3001	295.5			3001	147.58
3002	301.3			3002	146.49
3003	305.8			3003	147.51
3004	308.5			3004	150.65
3005	308.8			3005	155.95
3006	306.8			3006	163.06
3007	302.6			3007	171.59
3008	296.5			3008	181.49
3009	289.5			3009	191.87
3010	282.2			3010	202.3
3011	275.2			3011	212.25
3012	268.9			3012	220.71
3013	263.7			3013	227.14
3014	259.6			3014	231.01
3015	256.7			3015	231.52
3016	254.8			3016	228.55
3017	254.1			3017	222.09
3018	254.6			3018	212.13
3019	256.4			3019	199.4
3020	259.6			3020	184.72
3021	264.6			3021	168.99
3022	271.9			3022	153.55
3023	281.8			3023	139.77
3024	294.5			3024	128.67
3025	309.2			3025	121.48
3026	324.5			3026	119.09
3027	338.2			3027	121.71
3028	345.4			3028	129.59
3029	339.5			3029	142.4
3030	325.6			3030	159.04
3031	308.7			3031	178.63
3032	291.4			3032	199.53
3033	276.1			3033	220.04
3034	264			3034	238.48
3035	255.1			3035	253.4
3036	248.8			3036	263.06
3037	244.7			3037	266.9
3038	242.1			3038	264.3
3039	241.1			3039	255.23
3040	241.4			3040	240.47
3041	243.2			3041	221.23
3042	246.7			3042	198.73
3043	252.3			3043	175.22
3044	260.6			3044	152.43
3045	273.1			3045	132.14
3046	290.7			3046	116.33
3047	313.3			3047	106.16
3048	342.2			3048	102.42
3049	365.2			3049	105.73
3050	365.2			3050	115.63
3051	365.2			3051	131.28
3052	353.1			3052	151.59
3053	319.1			3053	174.68
3054	295.2			3054	198.41
3055	276.5			3055	221.13
3056	263.3			3056	240.43
3057	254.4			3057	254.87
3058	248.5			3058	263.28
3059	244.9			3059	264.92
3060	243			3060	259.72
3061	242.5			3061	248.59
3062	243.4			3062	232.25
3063	245.8			3063	212.5
3064	249.9			3064	191.05
3065	256.2			3065	169.65
3066	265			3066	150.1
3067	277.1			3067	133.96
3068	292.3			3068	122.32
3069	309.5			3069	115.88
3070	325.7			3070	115.24
3071	338.6			3071	119.93
3072	342.8			3072	129.67
3073	335.4			3073	143.5
3074	322.1			3074	160.26
3075	307			3075	178.48
3076	291.9			3076	196.99
3077	279			3077	214
3078	268.7			3078	228.51
3079	261.1			3079	239.35
3080	255.9			3080	245.75
3081	252.5			3081	247.31
3082	250.6			3082	244.21
3083	250.2			3083	236.58
3084	251			3084	225.35
3085	253			3085	211.52
3086	256.4			3086	196.06
3087	261.4			3087	180.38
3088	267.9			3088	165.71
3089	276.2			3089	152.85
3090	285.7			3090	142.97
3091	296			3091	136.44
3092	305.8			3092	133.64
3093	313.3			3093	134.51
3094	317.5			3094	138.93
3095	317.6			3095	146.11
3096	313.6			3096	155.66
3097	306.9			3097	166.59
3098	298.9			3098	178.09
3099	290.7			3099	189.4
3100	283			3100	199.83
3101	276.4			3101	208.6
3102	270.9			3102	215.56
3103	266.7			3103	220.22
3104	263.6			3104	222.54
3105	261.4			3105	222.65
3106	260.2			3106	220.62
3107	259.8			3107	216.74
3108	260.1			3108	211.37
3109	261			3109	204.8
3110	262.8			3110	197.37
3111	265.2			3111	189.55
3112	268.3			3112	181.57
3113	272.1			3113	173.81
3114	276.5			3114	166.65
3115	281.6			3115	160.37
3116	287.1			3116	155.25
3117	292.5			3117	151.74
3118	297.9			3118	149.94
3119	302.4			3119	150.22
3120	305.2			3120	152.64
3121	306.1			3121	157.33
3122	304.7			3122	164.09
3123	300.7			3123	172.82
3124	295			3124	182.93
3125	287.8			3125	194.02
3126	280.3			3126	205.18
3127	273			3127	215.73
3128	266.7			3128	224.61
3129	261.5			3129	231.15
3130	257.6			3130	234.42
3131	254.9			3131	233.98
3132	253.5			3132	229.49
3133	253.4			3133	221.05
3134	254.5			3134	209.03
3135	257.2			3135	194.25
3136	261.7			3136	177.83
3137	268.3			3137	161.04
3138	277.5			3138	145.37
3139	289.9			3139	132.29
3140	305.1			3140	122.98
3141	321.5			3141	118.59
3142	338			3142	119.55
3143	349.9			3143	126.09
3144	346			3144	137.77
3145	331			3145	153.78
3146	313.4			3146	172.67
3147	295.6			3147	193.07
3148	280.1			3148	212.94
3149	267.7			3149	230.72
3150	258.6			3150	244.7
3151	252.2			3151	253.73
3152	248.1			3152	256.9
3153	245.6			3153	254.07
3154	244.8			3154	245.51
3155	245.3			3155	232.01
3156	247.4			3156	214.88
3157	251.1			3157	195.6
3158	256.9			3158	175.95
3159	265.1			3159	157.51
3160	276.4			3160	142.03
3161	290.1			3161	130.56
3162	305.2			3162	124.22
3163	319.2			3163	123.34
3164	329.2			3164	127.93
3165	331.8			3165	137.51
3166	325.8			3166	151.27
3167	314			3167	167.71
3168	300			3168	185.52
3169	286.2			3169	202.98
3170	274.7			3170	218.36
3171	265.9			3171	230.51
3172	259.7			3172	238.14
3173	255.7			3173	240.67
3174	253.5			3174	238.09
3175	252.9			3175	230.68
3176	253.8			3176	219.28
3177	256.2			3177	205.2
3178	260.2			3178	189.79
3179	265.8			3179	174.46
3180	273.2			3180	160.81
3181	282.1			3181	149.76
3182	291.8			3182	142.27
3183	301			3183	138.84
3184	308.1			3184	139.45
3185	311.8			3185	143.72
3186	311.2			3186	151.27
3187	307.1			3187	160.9
3188	300.5			3188	171.82
3189	293			3189	182.95
3190	285.6			3190	193.19
3191	279			3191	201.8
3192	273.6			3192	208.2
3193	269.7			3193	211.91
3194	267.1			3194	212.92
3195	265.7			3195	211.5
3196	265.3			3196	207.9
3197	266			3197	202.74
3198	267.5			3198	196.83
3199	269.9			3199	190.59
3200	272.6			3200	184.83
3201	275.6			3201	180.09
3202	278.6			3202	176.57
3203	281.2			3203	174.58
3204	283			3204	174.18
3205	284			3205	174.97
3206	284.2			3206	176.86
3207	283.6			3207	179.44
3208	282.4			3208	182.08
3209	281.1			3209	184.55
3210	279.7			3210	186.5
3211	278.7			3211	187.48
3212	278.1			3212	187.57
3213	277.9			3213	186.91
3214	278.4			3214	185.27
3215	279.3			3215	183.29
3216	280.6			3216	181.26
3217	282.3			3217	179.37
3218	283.7			3218	178.31
3219	284.9			3219	178.14
3220	285.6			3220	179.05
3221	285.3			3221	181.16
3222	284.3			3222	184.29
3223	282.4			3223	187.95
3224	279.9			3224	192.01
3225	277.2			3225	195.75
3226	274.5			3226	198.62
3227	272.3			3227	200.25
3228	270.5			3228	200.22
3229	269.6			3229	198.16
3230	269.6			3230	194.4
3231	270.6			3231	188.97
3232	272.6			3232	182.24
3233	275.6			3233	175.21
3234	279.8			3234	168.23
3235	284.6			3235	162.26
3236	289.6			3236	158.03
3237	294.3			3237	156.08
3238	298			3238	156.56
3239	299.6			3239	160.03
3240	298.9			3240	165.84
3241	295.8			3241	173.83
3242	290.8			3242	183.35
3243	284.7			3243	193.38
3244	278.4			3244	203.05
3245	272.4			3245	211.59
3246	267.5			3246	217.86
3247	263.7			3247	221.32
3248	261.1			3248	221.68
3249	259.8			3249	218.5
3250	259.9			3250	212.24
3251	261.2			3251	203.47
3252	264			3252	192.75
3253	268.2			3253	181.29
3254	273.9			3254	170.2
3255	280.8			3255	160.46
3256	288.6			3256	153.04
3257	296.2			3257	148.92
3258	302.7			3258	148.09
3259	306.4			3259	150.98
3260	306.6			3260	157.09
3261	303.3			3261	165.72
3262	297.3			3262	175.92
3263	290			3263	186.76
3264	282.7			3264	196.68
3265	276.1			3265	205.01
3266	270.9			3266	210.75
3267	267.2			3267	213.25
3268	265			3268	212.57
3269	264			3269	208.87
3270	264.5			3270	202.58
3271	266.3			3271	194.7
3272	269.3			3272	186.24
3273	273.4			3273	177.93
3274	278.1			3274	171.1
3275	283			3275	166.27
3276	287.5			3276	163.9
3277	290.7			3277	164.41
3278	292			3278	167.53
3279	291.4			3279	172.7
3280	288.7			3280	179.57
3281	284.9			3281	187.03
3282	280.4			3282	194.19
3283	276.1			3283	200.29
3284	272.4			3284	204.43
3285	269.7			3285	206
3286	268.1			3286	205.05
3287	267.7			3287	201.32
3288	268.7			3288	195.36
3289	270.9			3289	187.92
3290	274.4			3290	179.8
3291	279.1			3291	171.87
3292	284.3			3292	165.44
3293	289.9			3293	160.93
3294	294.8			3294	159.21
3295	297.9			3295	160.5
3296	298.7			3296	164.75
3297	296.7			3297	171.44
3298	292.4			3298	180.1
3299	286.5			3299	189.5
3300	280.2			3300	198.67
3301	274.2			3301	206.66
3302	269.2			3302	212.26
3303	265.5			3303	214.79
3304	263.1			3304	214.06
3305	262.2			3305	209.66
3306	262.6			3306	202.22
3307	264.5			3307	192.39
3308	268			3308	181.04
3309	273.2			3309	169.38
3310	279.9			3310	158.79
3311	288.2			3311	150.06
3312	296.8			3312	144.54
3313	304.8			3313	142.64
3314	310.3			3314	144.75
3315	312			3315	150.8
3316	309.2			3316	160.42
3317	302.6			3317	172.61
3318	293.5			3318	186.47
3319	283.7			3319	200.71
3320	274.6			3320	213.85
3321	266.9			3321	224.96
3322	260.9			3322	232.71
3323	256.6			3323	236.52
3324	253.9			3324	235.87
3325	252.6			3325	230.99
3326	252.7			3326	221.99
3327	254.2			3327	210
3328	257.2			3328	195.81
3329	262.1			3329	180.81
3330	268.7			3330	166.23
3331	277.2			3331	153.47
3332	287.6			3332	143.44
3333	298.8			3333	137.21
3334	309.2			3334	135.22
3335	316.9			3335	137.6
3336	320			3336	144.32
3337	317.5			3337	154.65
3338	310.1			3338	167.69
3339	299.6			3339	182.32
3340	288.5			3340	197.09
3341	278.3			3341	210.65
3342	269.9			3342	221.67
3343	263.7			3343	229.14
3344	259.5			3344	232.08
3345	256.9			3345	230.5
3346	255.9			3346	224.27
3347	256.4			3347	214.19
3348	258.5			3348	201.17
3349	262.2			3349	186.62
3350	267.6			3350	171.76
3351	274.7			3351	158.33
3352	283.8			3352	147.24
3353	293.7			3353	139.73
3354	303.1			3354	136.27
3355	310.7			3355	137.07
3356	314.2			3356	141.95
3357	313.1			3357	150.3
3358	308			3358	161.3
3359	300.3			3359	173.78
3360	291.6			3360	186.73
3361	283.1			3361	198.86
3362	275.7			3362	209.34
3363	269.6			3363	217.26
3364	265.2			3364	222.23
3365	262.1			3365	223.94
3366	260.4			3366	222.61
3367	260			3367	218.54
3368	260.6			3368	212.4
3369	262.3			3369	204.88
3370	264.9			3370	196.83
3371	268.1			3371	188.94
3372	272			3372	181.96
3373	276			3373	176.36
3374	279.8			3374	172.36
3375	283.2			3375	170.11
3376	285.7			3376	169.46
3377	287.2			3377	170
3378	287.8			3378	171.49
3379	287.7			3379	173.25
3380	287.2			3380	175.01
3381	286.7			3381	176.3
3382	286.3			3382	177.04
3383	286.1			3383	177.12
3384	286.4			3384	176.77
3385	287			3385	176.27
3386	287.6			3386	175.99
3387	288.2			3387	176.36
3388	288.2			3388	177.78
3389	287.6			3389	180.33
3390	285.9			3390	184.15
3391	283.3			3391	189.04
3392	279.9			3392	194.51
3393	276			3393	200.14
3394	272.2			3394	205.14
3395	268.6			3395	208.72
3396	265.8			3396	210.43
3397	263.9			3397	209.59
3398	262.9			3398	206.02
3399	263.1			3399	199.75
3400	264.6			3400	191.17
3401	267.5			3401	180.8
3402	272.2			3402	169.81
3403	278.5			3403	159
3404	286.4			3404	149.68
3405	295.6			3405	142.89
3406	304.8			3406	139.5
3407	312.3			3407	140.12
3408	316.4			3408	145.09
3409	315.5			3409	154.14
3410	309.4			3410	166.69
3411	299.6			3411	181.92
3412	288			3412	198.39
3413	276.7			3413	214.71
3414	267			3414	229.32
3415	259.3			3415	240.78
3416	253.7			3416	247.72
3417	250			3417	249.57
3418	247.9			3418	245.68
3419	247.3			3419	236.24
3420	248.3			3420	222.12
3421	250.9			3421	204.21
3422	255.3			3422	184.22
3423	262.3			3423	163.86
3424	272.4			3424	144.96
3425	286.3			3425	129.14
3426	304			3426	118.15
3427	324.6			3427	112.72
3428	348.2			3428	113.61
3429	365.2			3429	120.88
3430	365.2			3430	133.74
3431	340.3			3431	151.24
3432	317.5			3432	171.88
3433	296.9			3433	193.61
3434	279.8			3434	214.55
3435	266.8			3435	232.91
3436	257.8			3436	246.63
3437	251.6			3437	254.91
3438	247.6			3438	256.87
3439	245.5			3439	252.34
3440	245			3440	241.98
3441	245.9			3441	226.91
3442	248.3			3442	208.35
3443	252.6			3443	188.33
3444	259			3444	168.51
3445	268.2			3445	150.5
3446	280.2			3446	136.02
3447	294.8			3447	126.09
3448	309.9			3448	121.34
3449	323.2			3449	122.27
3450	331.4			3450	128.52
3451	331.4			3451	139.44
3452	323.5			3452	154.18
3453	311			3453	171.35
3454	297			3454	189.37
3455	283.6			3455	206.87
3456	272.5			3456	222.2
3457	264.1			3457	234.05
3458	258.1			3458	241.47
3459	254.3			3459	243.92
3460	252.4			3460	240.96
3461	251.8			3461	233.37
3462	252.8			3462	221.58
3463	255.2			3463	206.79
3464	259.3			3464	190.6
3465	265.1			3465	174.27
3466	272.8			3466	159.28
3467	282.4			3467	147.12
3468	293.3			3468	138.5
3469	303.9			3469	134.09
3470	312.6			3470	134.2
3471	317.4			3471	138.35
3472	317.2			3472	145.94
3473	312.4			3473	156.32
3474	304.8			3474	168.05
3475	295.9			3475	180.14
3476	287.4			3476	191.63
3477	280			3477	201.37
3478	274			3478	208.79
3479	269.3			3479	213.71
3480	266.3			3480	215.67
3481	264.4			3481	215.16
3482	263.7			3482	212.58
3483	264			3483	208.32
3484	265			3484	203.22
3485	266.7			3485	197.92
3486	268.8			3486	192.84
3487	271.1			3487	188.47
3488	273.4			3488	185.28
3489	275.4			3489	182.9
3490	277			3490	181.67
3491	278.2			3491	181.15
3492	278.9			3492	180.98
3493	279.4			3493	180.86
3494	279.8			3494	180.61
3495	280.4			3495	179.58
3496	281.3			3496	178.12
3497	282.7			3497	176.03
3498	284.6			3498	173.51
3499	286.9			3499	171.08
3500	289.4			3500	169.1
3501	291.9			3501	167.95
3502	293.8			3502	168.27
3503	294.6			3503	170.29
3504	294.1			3504	173.96
3505	291.8			3505	179.41
3506	288			3506	186.21
3507	283.3			3507	193.5
3508	278			3508	200.95
3509	273			3509	207.3
3510	268.7			3510	211.82
3511	265.2			3511	213.8
3512	262.9			3512	212.76
3513	261.9			3513	208.25
3514	262			3514	200.89
3515	263.8			3515	190.75
3516	267			3516	178.98
3517	272.1			3517	166.65
3518	279.1			3518	155.04
3519	287.9			3519	145.24
3520	297.7			3520	138.63
3521	307.5			3521	135.87
3522	315			3522	137.4
3523	318			3523	143.63
3524	315.8			3524	153.83
3525	308.6			3525	167.45
3526	297.9			3526	183.39
3527	286.3			3527	200.22
3528	275.2			3528	216.36
3529	265.8			3529	230.63
3530	258.6			3530	241.29
3531	253.5			3531	247.56
3532	250			3532	248.78
3533	248.3			3533	244.65
3534	247.9			3534	235.5
3535	249.1			3535	222.26
3536	251.8			3536	205.76
3537	256.4			3537	187.68
3538	263			3538	169.65
3539	272.3			3539	153.01
3540	284.4			3540	139.43
3541	298.4			3541	130.14
3542	313.2			3542	125.66
3543	326			3543	126.78
3544	333.5			3544	133.09
3545	332.1			3545	144.05
3546	322.3			3546	158.57
3547	308.4			3547	175.35
3548	294			3548	192.48
3549	281.2			3549	208.55
3550	271			3550	221.76
3551	263.6			3551	230.84
3552	258.7			3552	234.92
3553	255.6			3553	233.79
3554	254.4			3554	227.45
3555	254.8			3555	216.91
3556	256.8			3556	203.25
3557	260.6			3557	187.9
3558	266.1			3558	172.56
3559	273.5			3559	158.73
3560	282.6			3560	147.61
3561	292.6			3561	140.34
3562	302			3562	137.37
3563	309.1			3563	138.83
3564	312.1			3564	144.51
3565	310.4			3565	153.77
3566	304.9			3566	165.46
3567	297			3567	178.73
3568	288			3568	192.13
3569	279.6			3569	204.5
3570	272.2			3570	214.85
3571	266.5			3571	222.24
3572	262.4			3572	226.12
3573	259.8			3573	226.34
3574	258.6			3574	222.97
3575	258.9			3575	216.41
3576	260.4			3576	207.55
3577	263.2			3577	197.1
3578	267.2			3578	186.28
3579	272.5			3579	176.01
3580	278.7			3580	167.37
3581	285.2			3581	160.94
3582	291.3			3582	157.47
3583	296.1			3583	156.94
3584	298.7			3584	159.42
3585	298.6			3585	164.39
3586	296.2			3586	171.15
3587	291.9			3587	178.9
3588	286.8			3588	186.62
3589	281.6			3589	193.41
3590	277.1			3590	198.42
3591	273.6			3591	201.13
3592	271.3			3592	201.23
3593	270.2			3593	198.76
3594	270.5			3594	194.15
3595	272			3595	187.99
3596	274.5			3596	181.14
3597	278.1			3597	174.46
3598	282.3			3598	168.92
3599	286.6			3599	165.11
3600	290.3			3600	163.78
3601	292.7			3601	164.95
3602	293.2			3602	168.74
3603	291.5			3603	174.68
3604	288.2			3604	182.28
3605	283.5			3605	190.54
3606	278.4			3606	198.76
3607	273.4			3607	205.81
3608	269.2			3608	210.95
3609	265.9			3609	213.57
3610	263.8			3610	213.21
3611	262.9			3611	209.89
3612	263.3			3612	203.82
3613	265			3613	195.62
3614	268			3614	186.09
3615	272.6			3615	176.23
3616	278.3			3616	167.08
3617	285			3617	159.61
3618	292			3618	154.66
3619	298.2			3619	152.9
3620	302.4			3620	154.44
3621	303.8			3621	159.28
3622	301.9			3622	166.97
3623	297			3623	176.58
3624	290.2			3624	187.31
3625	282.9			3625	197.77
3626	276.1			3626	206.9
3627	270.3			3627	213.6
3628	266.1			3628	217.07
3629	263.4			3629	216.8
3630	262.2			3630	212.86
3631	262.3			3631	205.59
3632	264.1			3632	195.68
3633	267.4			3633	184.4
3634	272.2			3634	172.84
3635	278.5			3635	162.31
3636	285.8			3636	154.02
3637	293.5			3637	148.75
3638	300.1			3638	147.06
3639	304.4			3639	149.24
3640	305.3			3640	154.85
3641	302.7			3641	163.34
3642	297.3			3642	173.86
3643	290.3			3643	185.22
3644	282.9			3644	196.3
3645	276			3645	206.05
3646	270.2			3646	213.55
3647	265.9			3647	218.03
3648	263.1			3648	219.41
3649	261.5			3649	217.53
3650	261.3			3650	212.76
3651	262.3			3651	205.96
3652	264.6			3652	197.62
3653	267.9			3653	188.94
3654	272.1			3654	180.76
3655	276.9			3655	173.89
3656	282			3656	168.95
3657	286.4			3657	166.54
3658	289.8			3658	166.45
3659	291.4			3659	168.82
3660	291.2			3660	173.08
3661	289.3			3661	178.56
3662	286.2			3662	184.45
3663	282.6			3663	190.06
3664	279.1			3664	194.34
3665	276.3			3665	196.83
3666	274.2			3666	197.16
3667	273.4			3667	194.96
3668	273.6			3668	190.74
3669	275.3			3669	184.87
3670	278			3670	178
3671	281.7			3671	171.2
3672	286.2			3672	165.28
3673	290.9			3673	161.04
3674	295.1			3674	159.15
3675	297.7			3675	160.09
3676	298.4			3676	163.57
3677	296.5			3677	169.66
3678	292.5			3678	177.55
3679	287.1			3679	186.43
3680	281.1			3680	195.4
3681	275.2			3681	203.58
3682	270.2			3682	209.75
3683	266.1			3683	213.62
3684	263.3			3684	214.47
3685	261.7			3685	212.12
3686	261.4			3686	207
3687	262.4			3687	199.37
3688	264.8			3688	189.99
3689	268.6			3689	179.9
3690	273.8			3690	170.08
3691	280.2			3691	161.32
3692	287.5			3692	154.99
3693	294.6			3693	151.41
3694	300.6			3694	151.23
3695	304.2			3695	154.73
3696	304.4			3696	161.64
3697	301.2			3697	171.38
3698	294.7			3698	183.52
3699	286.5			3699	196.6
3700	277.9			3700	209.59
3701	269.9			3701	221.3
3702	263.4			3702	230.24
3703	258.6			3703	235.47
3704	255.3			3704	236.36
3705	253.5			3705	232.27
3706	253.2			3706	223.5
3707	254.5			3707	210.65
3708	257.3			3708	194.63
3709	262.4			3709	176.83
3710	269.7			3710	159.11
3711	280.1			3711	142.78
3712	293.9			3712	129.72
3713	310.4			3713	121.16
3714	328.2			3714	118
3715	345.9			3715	120.64
3716	356.3			3716	129.18
3717	343.8			3717	142.54
3718	325.7			3718	159.9
3719	307			3719	179.59
3720	289.8			3720	199.69
3721	275.4			3721	218.48
3722	264.5			3722	234.31
3723	256.9			3723	245.41
3724	251.5			3724	251.08
3725	248.2			3725	250.86
3726	246.7			3726	244.59
3727	246.7			3727	233.21
3728	248.1			3728	217.81
3729	251.3			3729	199.6
3730	256.3			3730	180.68
3731	263.8			3731	162.55
3732	273.9			3732	146.74
3733	286.4			3733	134.8
3734	300.4			3734	127.62
3735	313.7			3735	125.63
3736	323.6			3736	129.16
3737	327.1			3737	137.67
3738	323.3			3738	150.19
3739	313.4			3739	165.9
3740	300.8			3740	183
3741	287.8			3741	200.05
3742	276.5			3742	215.52
3743	267.5			3743	228
3744	261.2			3744	236.16
3745	256.8			3745	239.79
3746	254.4			3746	238.21
3747	253.5			3747	232.01
3748	254.2			3748	221.85
3749	256.2			3749	208.83
3750	259.9			3750	194.17
3751	265			3751	179.56
3752	271.7			3752	166.05
3753	279.8			3753	154.84
3754	288.5			3754	146.91
3755	297			3755	142.5
3756	303.9			3756	141.76
3757	307.9			3757	144.49
3758	308.8			3758	149.93
3759	306.4			3759	157.36
3760	301.8			3760	165.98
3761	296.2			3761	174.82
3762	290.4			3762	183.06
3763	285			3763	190.42
3764	280.4			3764	196.09
3765	276.8			3765	200.27
3766	274			3766	202.9
3767	272.1			3767	204.21
3768	270.8			3768	204.42
3769	269.9			3769	204.15
3770	269.6			3770	203.29
3771	269.2			3771	202.46
3772	269			3772	201.59
3773	268.9			3773	200.6
3774	268.8			3774	199.5
3775	268.6			3775	198.04
3776	268.8			3776	195.9
3777	269.2			3777	192.9
3778	270.2			3778	189
3779	271.8			3779	183.89
3780	274.3			3780	177.99
3781	277.6			3781	171.47
3782	282.1			3782	164.79
3783	287.3			3783	158.58
3784	293.4			3784	153.62
3785	299.7			3785	150.3
3786	305.3			3786	149.53
3787	309			3787	151.56
3788	310.3			3788	156.47
3789	307.7			3789	164.38
3790	302			3790	174.69
3791	294			3791	186.64
3792	284.8			3792	199.37
3793	276.1			3793	211.62
3794	268.4			3794	222.13
3795	262.2			3795	229.89
3796	257.6			3796	233.91
3797	254.5			3797	233.44
3798	252.7			3798	228.56
3799	252.5			3799	219.2
3800	253.7			3800	206.23
3801	256.5			3801	190.67
3802	261.2			3802	173.84
3803	268.2			3803	157.18
3804	278			3804	142.33
3805	290.5			3805	130.49
3806	305.1			3806	122.98
3807	319.6			3807	120.49
3808	331.8			3808	123.45
3809	337.4			3809	131.8
3810	332.8			3810	145.04
3811	320.7			3811	162.28
3812	305.1			3812	182.17
3813	288.6			3813	203.25
3814	273.9			3814	223.75
3815	262.3			3815	241.94
3816	253.8			3816	256.3
3817	247.9			3817	265.36
3818	244.1			3818	268.27
3819	241.8			3819	264.48
3820	241			3820	254.22
3821	241.7			3821	238.02
3822	243.9			3822	217.26
3823	247.9			3823	193.43
3824	254.3			3824	168.56
3825	263.9			3825	144.74
3826	278.6			3826	124.02
3827	299.8			3827	108.14
3828	328.9			3828	98.66
3829	365.2			3829	96.37
3830	365.2			3830	101.54
3831	365.2			3831	113.94
3832	365.2			3832	132.29
3833	365.2			3833	155.18
3834	315.5			3834	180.41
3835	289.4			3835	205.77
3836	271.1			3836	228.9
3837	258.9			3837	247.72
3838	250.9			3838	260.56
3839	245.9			3839	266.3
3840	242.9			3840	264.64
3841	241.6			3841	255.83
3842	241.8			3842	241
3843	243.5			3843	221.58
3844	246.9			3844	199.56
3845	252.4			3845	176.91
3846	260.5			3846	155.72
3847	271.9			3847	137.75
3848	286.9			3848	124.45
3849	304.1			3849	116.74
3850	320.8			3850	115.19
3851	333.5			3851	119.63
3852	338.1			3852	129.52
3853	331.9			3853	144.01
3854	319.4			3854	161.46
3855	304.3			3855	180.64
3856	289.5			3856	199.64
3857	276.7			3857	217
3858	266.9			3858	231.28
3859	259.8			3859	241.44
3860	255.1			3860	246.61
3861	252.2			3861	246.88
3862	251			3862	242.18
3863	251.1			3863	233.32
3864	252.6			3864	221.28
3865	255.5			3865	207.2
3866	259.6			3866	192.37
3867	265.2			3867	178.12
3868	272.1			3868	165.46
3869	280.1			3869	155.21
3870	288.4			3870	148.07
3871	296.4			3871	144.07
3872	302.9			3872	143.16
3873	307.1			3873	145.12
3874	308.7			3874	149.19
3875	307.6			3875	154.85
3876	304.7			3876	161.4
3877	300.5			3877	168.25
3878	296			3878	174.78
3879	291.6			3879	180.93
3880	287.5			3880	186.2
3881	283.9			3881	190.78
3882	280.7			3882	194.71
3883	277.8			3883	198.05
3884	275.2			3884	200.92
3885	272.8			3885	203.54
3886	270.6			3886	205.65
3887	268.6			3887	207.33
3888	266.8			3888	208.37
3889	265.3			3889	208.36
3890	264.2			3890	207.18
3891	263.6			3891	204.59
3892	263.7			3892	200.37
3893	264.5			3893	194.6
3894	266.3			3894	187.53
3895	269.1			3895	179.37
3896	273.2			3896	170.79
3897	278.6			3897	162.52
3898	285			3898	155.11
3899	292.1			3899	149.5
3900	299.5			3900	146.4
3901	305.9			3901	146.14
3902	309.9			3902	149.31
3903	310.8			3903	155.81
3904	307.8			3904	165.33
3905	301.2			3905	177.36
3906	292.2			3906	191.13
3907	282.4			3907	205.18
3908	273.1			3908	218.66
3909	265.3			3909	230
3910	259.1			3910	238.02
3911	254.7			3911	241.82
3912	251.9			3912	240.86
3913	250.6			3913	234.6
3914	250.6			3914	223.82
3915	252.3			3915	208.95
3916	255.5			3916	191.23
3917	260.8			3917	172.36
3918	268.8			3918	153.85
3919	279.8			3919	137.33
3920	294.4			3920	124.55
3921	311.8			3921	116.53
3922	330.5			3922	114.04
3923	349.3			3923	117.62
3924	365.2			3924	126.85
3925	345.8			3925	140.95
3926	326.8			3926	159.14
3927	308			3927	179.47
3928	290.2			3928	200.53
3929	275.3			3929	220.53
3930	263.8			3930	237.69
3931	255.7			3931	250.5
3932	250			3932	258.22
3933	246.5			3933	259.72
3934	244.5			3934	255.29
3935	244			3935	245.17
3936	245			3936	230.23
3937	247.5			3937	211.76
3938	251.7			3938	191.44
3939	258			3939	170.83
3940	267.3			3940	151.65
3941	279.7			3941	135.72
3942	295.4			3942	123.96
3943	313			3943	117.63
3944	330.3			3944	117.13
3945	344.8			3945	122.38
3946	348.3			3946	132.85
3947	336.3			3947	147.86
3948	319.9			3948	165.56
3949	302.5			3949	184.76
3950	286.8			3950	203.51
3951	274.1			3951	220.03
3952	264.8			3952	232.91
3953	258.2			3953	241.14
3954	254.1			3954	243.74
3955	251.7			3955	240.89
3956	251			3956	233.05
3957	251.9			3957	220.81
3958	254.3			3958	205.89
3959	258.3			3959	189.66
3960	264.1			3960	173.47
3961	271.8			3961	159.23
3962	281.2			3962	147.87
3963	291.5			3963	140.35
3964	301.2			3964	137.25
3965	308.5			3965	138.64
3966	311.9			3966	143.89
3967	310.7			3967	152.71
3968	305.8			3968	163.75
3969	298.4			3969	175.99
3970	290			3970	188.24
3971	282.1			3971	199.38
3972	275.5			3972	208.21
3973	270.2			3973	214.5
3974	266.6			3974	217.49
3975	264.4			3975	217.27
3976	263.5			3976	214.35
3977	263.9			3977	209.07
3978	265.4			3978	202.29
3979	267.7			3979	195
3980	270.9			3980	187.88
3981	274.4			3981	181.69
3982	277.9			3982	177.14
3983	281.2			3983	174.34
3984	283.6			3984	173.38
3985	284.9			3985	174.15
3986	285.1			3986	176.1
3987	284.4			3987	178.62
3988	283			3988	181.32
3989	281.5			3989	183.33
3990	280.3			3990	184.39
3991	279.5			3991	184.22
3992	279.5			3992	182.49
3993	280.3			3993	179.59
3994	282			3994	176.05
3995	284.5			3995	172.15
3996	287.5			3996	168.82
3997	290.5			3997	166.59
3998	293.1			3998	166.01
3999	294.5			3999	167.42
4000	294.3			4000	171.11
4001	292.4			4001	176.55
4002	288.7			4002	183.63
4003	283.8			4003	191.54
4004	278.5			4004	199.38
4005	273.4			4005	206.35
4006	268.8			4006	211.58
4007	265.3			4007	214.28
4008	262.8			4008	214.13
4009	261.5			4009	210.99
4010	261.6			4010	204.93
4011	262.8			4011	196.63
4012	265.5			4012	186.84
4013	269.6			4013	176.41
4014	275.1			4014	166.57
4015	281.7			4015	158.24
4016	289.1			4016	152.28
4017	296.1			4017	149.37
4018	301.5			4018	150.01
4019	304.6			4019	153.95
4020	304.1			4020	161.26
4021	300.5			4021	171.06
4022	294.3			4022	182.59
4023	286.7			4023	194.86
4024	278.7			4024	206.7
4025	271.7			4025	216.83
4026	265.9			4026	224.5
4027	261.6			4027	228.7
4028	258.8			4028	229
4029	257.4			4029	225.38
4030	257.4			4030	217.96
4031	258.8			4031	207.45
4032	261.6			4032	194.8
4033	266.1			4033	181.16
4034	272.3			4034	167.69
4035	280.1			4035	155.85
4036	289.3			4036	146.46
4037	299			4037	140.51
4038	307.7			4038	138.43
4039	314			4039	140.32
4040	316			4040	145.89
4041	313.3			4041	154.51
4042	307			4042	165.3
4043	298.6			4043	177.08
4044	289.8			4044	188.9
4045	281.7			4045	199.5
4046	274.9			4046	208.08
4047	269.6			4047	213.96
4048	265.7			4048	216.8
4049	263.5			4049	216.48
4050	262.4			4050	213.38
4051	262.6			4051	207.91
4052	263.9			4052	200.8
4053	266.1			4053	192.91
4054	269.5			4054	184.97
4055	273.4			4055	177.85
4056	277.8			4056	172.08
4057	282.2			4057	168.25
4058	285.8			4058	166.45
4059	288.5			4059	166.86
4060	289.8			4060	169.16
4061	289.5			4061	173
4062	287.9			4062	177.88
4063	285.5			4063	183.12
4064	282.6			4064	188.12
4065	279.6			4065	192.28
4066	277			4066	195.12
4067	275			4067	196.35
4068	273.9			4068	195.87
4069	273.7			4069	193.85
4070	274.4			4070	190.52
4071	275.8			4071	186.46
4072	278			4072	182.16
4073	280.4			4073	178.29
4074	283.2			4074	175.37
4075	285.5			4075	173.96
4076	287			4076	174.17
4077	287.4			4077	176.24
4078	286.6			4078	179.83
4079	284.5			4079	184.59
4080	281.5			4080	189.89
4081	278.1			4081	195.11
4082	274.6			4082	199.35
4083	271.7			4083	202.09
4084	269.4			4084	202.74
4085	268.1			4085	200.91
4086	267.9			4086	196.74
4087	269			4087	190.36
4088	271.3			4088	182.32
4089	275.1			4089	173.53
4090	280.2			4090	164.8
4091	286.5			4091	157.2
4092	293.5			4092	151.67
4093	300.2			4093	149
4094	305.4			4094	149.63
4095	307.8			4095	153.93
4096	306.5			4096	161.52
4097	301.5			4097	172
4098	294			4098	184.4
4099	285			4099	197.72
4100	276.3			4100	210.45
4101	268.6			4101	221.58
4102	262.3			4102	229.72
4103	257.8			4103	233.97
4104	254.7			4104	233.92
4105	253.3			4105	229.18
4106	253.2			4106	220.19
4107	254.7			4107	207.69
4108	257.8			4108	192.79
4109	262.9			4109	176.66
4110	270.2			4110	161.15
4111	279.9			4111	147.33
4112	291.8			4112	136.79
4113	304.8			4113	130.46
4114	317.1			4114	129.01
4115	325.9			4115	132.59
4116	328.2			4116	141.18
4117	322.8			4117	153.67
4118	311.9			4118	169.23
4119	298.4			4119	186.36
4120	285.3			4120	203.25
4121	274			4121	218.52
4122	265.2			4122	230.59
4123	259			4123	238.23
4124	254.8			4124	240.87
4125	252.5			4125	238.29
4126	251.7			4126	230.74
4127	252.5			4127	219.08
4128	254.7			4128	204.7
4129	258.6			4129	188.66
4130	264.2			4130	172.89
4131	271.8			4131	158.6
4132	281.2			4132	147.05
4133	291.6			4133	139.15
4134	301.7			4134	135.6
4135	309.8			4135	136.14
4136	314.2			4136	140.96
4137	314			4137	149.16
4138	309.8			4138	159.93
4139	302.5			4139	172.33
4140	293.9			4140	185.23
4141	285.3			4141	197.42
4142	277.6			4142	208.11
4143	271.3			4143	216.48
4144	266.6			4144	221.82
4145	263.2			4145	224.19
4146	261.2			4146	223.41
4147	260.5			4147	219.73
4148	260.8			4148	213.84
4149	262.1			4149	206.25
4150	264.4			4150	197.53
4151	267.4			4151	188.76
4152	271.2			4152	180.23
4153	275.6			4153	172.61
4154	280.2			4154	166.42
4155	284.7			4155	161.76
4156	289.1			4156	158.64
4157	292.5			4157	157.33
4158	295.2			4158	157.37
4159	296.9			4159	158.64
4160	297.5			4160	161.05
4161	297.1			4161	164.23
4162	295.9			4162	167.91
4163	294			4163	172.29
4164	291.7			4164	176.78
4165	288.9			4165	181.63
4166	285.8			4166	186.67
4167	282.6			4167	191.69
4168	279.4			4168	196.59
4169	276			4169	201.38
4170	272.9			4170	205.5
4171	270			4171	208.93
4172	267.5			4172	211.39
4173	265.4			4173	212.44
4174	263.9			4174	211.94
4175	262.9			4175	209.9
4176	262.8			4176	205.85
4177	263.4			4177	200.22
4178	264.9			4178	193.17
4179	267.4			4179	184.86
4180	271.1			4180	176
4181	275.7			4181	167.26
4182	281.7			4182	158.99
4183	288.4			4183	152.31
4184	295.7			4184	147.6
4185	302.6			4185	145.44
4186	308			4186	146.28
4187	311			4187	150.35
4188	310.6			4188	157.3
4189	306.5			4189	167.12
4190	299.4			4190	179.03
4191	290.7			4191	192.09
4192	281.3			4192	205.52
4193	272.7			4193	218.06
4194	265.4			4194	228.54
4195	259.6			4195	236.04
4196	255.3			4196	239.76
4197	252.6			4197	238.85
4198	251.2			4198	233.55
4199	251.1			4199	223.73
4200	252.5			4200	210.09
4201	255.5			4201	193.66
4202	260.3			4202	175.74
4203	267.7			4203	157.57
4204	278.1			4204	141.09
4205	291.8			4205	127.5
4206	309.1			4206	118.1
4207	328.4			4207	114.1
4208	351.3			4208	115.78
4209	365.2			4209	123.24
4210	365.2			4210	136.21
4211	336.8			4211	153.49
4212	315.3			4212	173.72
4213	295.4			4213	195.37
4214	278.6			4214	216.33
4215	265.8			4215	234.76
4216	256.6			4216	249.24
4217	250.4			4217	258.1
4218	246.2			4218	260.77
4219	243.9			4219	257.03
4220	243.1			4220	247.13
4221	243.8			4221	231.98
4222	245.9			4222	213.26
4223	249.8			4223	192.15
4224	255.9			4224	170.93
4225	264.7			4225	151.25
4226	277.1			4226	134.69
4227	292.8			4227	122.72
4228	310.3			4228	116.3
4229	327.3			4229	115.73
4230	340.6			4230	121.17
4231	343.9			4231	132.08
4232	334.7			4232	147.34
4233	319.4			4233	165.81
4234	302.3			4234	185.78
4235	286.4			4235	205.45
4236	273.3			4236	223.21
4237	263.4			4237	237.52
4238	256.7			4238	246.98
4239	252.3			4239	251.04
4240	249.7			4240	249.33
4241	248.9			4241	242.1
4242	249.4			4242	230.22
4243	251.4			4243	214.86
4244	254.9			4244	197.41
4245	260.2			4245	179.55
4246	267.4			4246	162.84
4247	276.8			4247	148.48
4248	287.9			4248	137.67
4249	299.8			4249	131.1
4250	310.9			4250	128.84
4251	318.9			4251	131.02
4252	322.3			4252	137
4253	320.6			4253	146.01
4254	314.3			4254	157.25
4255	305.8			4255	169.59
4256	296.6			4256	182.03
4257	287.8			4257	193.79
4258	280.1			4258	203.98
4259	273.7			4259	212.1
4260	268.8			4260	217.88
4261	265.2			4261	221.13
4262	262.7			4262	221.89
4263	261.3			4263	220.46
4264	260.7			4264	217.08
4265	261			4265	212.1
4266	261.8			4266	206.04
4267	263.4			4267	199.18
4268	265.7			4268	191.89
4269	268.4			4269	184.64
4270	271.8			4270	177.54
4271	275.6			4271	171.02
4272	279.9			4272	165.24
4273	284.5			4273	160.49
4274	289.2			4274	156.89
4275	293.6			4275	154.81
4276	297.4			4276	154.23
4277	300.3			4277	155.42
4278	301.8			4278	158.37
4279	301.5			4279	163.05
4280	299.6			4280	169.29
4281	295.8			4281	176.9
4282	290.9			4282	185.38
4283	285.2			4283	194.32
4284	279.3			4284	203.08
4285	273.7			4285	210.99
4286	268.7			4286	217.49
4287	264.6			4287	221.87
4288	261.5			4288	223.79
4289	259.4			4289	222.82
4290	258.4			4290	218.92
4291	258.3			4291	212.24
4292	259.6			4292	203.03
4293	261.9			4293	192.06
4294	265.7			4294	179.95
4295	271			4295	167.72
4296	277.9			4296	156.25
4297	286.4			4297	146.6
4298	295.9			4298	139.46
4299	305.5			4299	135.67
4300	314			4300	135.51
4301	319.3			4301	139.21
4302	320			4302	146.55
4303	315.6			4303	157.14
4304	307.5			4304	170.09
4305	297.2			4305	184.56
4306	286.4			4306	199.4
4307	276.3			4307	213.34
4308	268			4308	225.39
4309	261.5			4309	234.41
4310	256.6			4310	239.67
4311	253.3			4311	240.68
4312	251.5			4312	237.31
4313	251			4313	229.67
4314	251.8			4314	218.47
4315	254			4315	204.42
4316	257.8			4316	188.72
4317	263.5			4317	172.58
4318	271.2			4318	157.34
4319	281.2			4319	144.14
4320	293.4			4320	134.24
4321	306.6			4321	128.36
4322	319			4322	127.07
4323	328.3			4323	130.56
4324	331.2			4324	138.57
4325	326.2			4325	150.42
4326	315.6			4326	165.25
4327	302.4			4327	181.67
4328	289			4328	198.29
4329	277.3			4329	213.61
4330	268			4330	226.33
4331	261.2			4331	235.06
4332	256.4			4332	239.34
4333	253.5			4333	238.53
4334	252.1			4334	232.87
4335	252.2			4335	223.02
4336	253.8			4336	209.88
4337	257			4337	194.67
4338	261.7			4338	179.08
4339	268.5			4339	164.22
4340	277.1			4340	151.62
4341	287.1			4341	142.34
4342	297.5			4342	137
4343	306.6			4343	136.01
4344	312.5			4344	139.49
4345	314			4345	146.73
4346	310.9			4346	157.18
4347	304.2			4347	169.85
4348	295.3			4348	183.44
4349	286.2			4349	196.78
4350	277.7			4350	208.86
4351	270.6			4351	218.35
4352	265.3			4352	224.77
4353	261.6			4353	227.59
4354	259.5			4354	226.57
4355	258.7			4355	222.15
4356	259.3			4356	214.8
4357	261			4357	205.26
4358	264			4358	194.53
4359	268.1			4359	183.76
4360	273.4			4360	173.59
4361	279.3			4361	165.19
4362	285.5			4362	159
4363	291.4			4363	155.36
4364	296.1			4364	154.37
4365	298.8			4365	155.99
4366	299.7			4366	159.43
4367	298.4			4367	164.56
4368	295.6			4368	170.44
4369	292.1			4369	176.42
4370	288.1			4370	182.03
4371	284.4			4371	186.78
4372	281.4			4372	190.23
4373	278.9			4373	192.51
4374	277.1			4374	193.55
4375	276			4375	193.47
4376	275.4			4376	192.76
4377	275.4			4377	191.65
4378	275.5			4378	190.28
4379	275.8			4379	189.28
4380	276			4380	188.48
4381	276.2			4381	188.01
4382	276.2			4382	187.98
4383	276.1			4383	188.14
4384	275.9			4384	188.17
4385	275.7			4385	188.3
4386	275.6			4386	187.9
4387	275.6			4387	187.12
4388	275.9			4388	185.9
4389	276.6			4389	184.26
4390	277.7			4390	182.22
4391	279			4391	180.33
4392	280.5			4392	178.49
4393	282.2			4393	177.08
4394	283.6			4394	176.53
4395	284.8			4395	176.71
4396	285.4			4396	177.85
4397	285.3			4397	180.04
4398	284.6			4398	182.92
4399	283.1			4399	186.32
4400	281.1			4400	190.11
4401	278.9			4401	193.58
4402	276.7			4402	196.59
4403	274.6			4403	198.76
4404	273			4404	199.66
4405	271.9			4405	199.16
4406	271.5			4406	197.41
4407	271.7			4407	194.1
4408	272.7			4408	189.77
4409	274.4			4409	184.74
4410	277			4410	179.2
4411	280			4411	173.89
4412	283.3			4412	169.29
4413	286.9			4413	165.54
4414	290.2			4414	163.35
4415	292.8			4415	162.72
4416	294.5			4416	163.69
4417	294.7			4417	166.26
4418	293.6			4418	170.24
4419	291.4			4419	175.01
4420	288.3			4420	180.45
4421	284.7			4421	185.9
4422	281.1			4422	190.87
4423	277.7			4423	195.05
4424	274.8			4424	198.16
4425	272.7			4425	199.73
4426	271			4426	200.07
4427	270.1			4427	199.02
4428	270.1			4428	196.73
4429	270.6			4429	193.69
4430	271.7			4430	190.14
4431	273.4			4431	186.31
4432	275.3			4432	182.9
4433	277.6			4433	180.01
4434	279.8			4434	177.9
4435	281.7			4435	176.94
4436	283.1			4436	177.09
4437	284			4437	178.2
4438	284			4438	180.44
4439	283.4			4439	183.27
4440	282.1			4440	186.43
4441	280.3			4441	189.76
4442	278.5			4442	192.58
4443	276.8			4443	194.64
4444	275.2			4444	195.76
4445	274.2			4445	195.51
4446	273.9			4446	193.91
4447	274.1			4447	191.13
4448	275.1			4448	187.2
4449	277			4449	182.58
4450	279.3			4450	177.79
4451	282.3			4451	173.23
4452	285.4			4452	169.4
4453	288.5			4453	167.01
4454	291			4454	166.05
4455	292.6			4455	166.94
4456	292.7			4456	169.67
4457	291.5			4457	173.85
4458	288.9			4458	179.28
4459	285.3			4459	185.38
4460	281.3			4460	191.42
4461	277.3			4461	196.86
4462	273.7			4462	201.13
4463	270.7			4463	203.59
4464	268.6			4464	204.08
4465	267.4			4465	202.47
4466	267.3			4466	198.79
4467	268.2			4467	193.45
4468	270.1			4468	187.01
4469	273.2			4469	179.98
4470	277			4470	173.23
4471	281.6			4471	167.47
4472	286.5			4472	163.17
4473	291			4473	161.09
4474	294.5			4474	161.41
4475	296.4			4475	164.16
4476	296.1			4476	169.24
4477	293.6			4477	176.28
4478	289.5			4478	184.45
4479	284.2			4479	193.2
4480	278.6			4480	201.55
4481	273.4			4481	208.57
4482	269			4482	213.63
4483	265.7			4483	216.07
4484	263.6			4484	215.45
4485	262.5			4485	211.95
4486	262.8			4486	205.61
4487	264.3			4487	197.06
4488	267.1			4488	187.13
4489	271.2			4489	176.63
4490	276.7			4490	166.61
4491	283.2			4491	158.05
4492	290.3			4492	151.65
4493	297.3			4493	148.09
4494	303			4494	147.62
4495	306.4			4495	150.35
4496	306.8			4496	155.86
4497	304			4497	163.79
4498	298.9			4498	173.29
4499	292.3			4499	183.55
4500	285.3			4500	193.68
4501	278.7			4501	202.79
4502	273			4502	210.16
4503	268.3			4503	215.29
4504	265			4504	217.81
4505	262.7			4505	217.66
4506	261.7			4506	214.98
4507	261.6			4507	210.15
4508	262.5			4508	203.6
4509	264.3			4509	196.05
4510	267			4510	188.01
4511	270.5			4511	180.18
4512	274.7			4512	173.11
4513	279.3			4513	167.25
4514	284			4514	162.92
4515	288.4			4515	160.39
4516	292.1			4516	159.66
4517	294.8			4517	160.72
4518	296.1			4518	163.39
4519	296			4519	167.46
4520	294.6			4520	172.6
4521	292			4521	178.42
4522	288.7			4522	184.62
4523	285			4523	190.65
4524	281			4524	196.33
4525	277.4			4525	201.12
4526	274.1			4526	204.83
4527	271.4			4527	207.1
4528	269.4			4528	207.86
4529	267.9			4529	206.83
4530	267.3			4530	204.21
4531	267.4			4531	199.91
4532	268.2			4532	194.3
4533	269.9			4533	187.56
4534	272.4			4534	180.23
4535	275.7			4535	172.67
4536	279.8			4536	165.53
4537	284.6			4537	159.29
4538	289.8			4538	154.4
4539	294.9			4539	151.37
4540	299.3			4540	150.53
4541	302.4			4541	151.87
4542	303.5			4542	155.63
4543	302.5			4543	161.48
4544	299.3			4544	169.15
4545	294.4			4545	178.17
4546	288.5			4546	188.01
4547	282.2			4547	197.84
4548	276			4548	207.26
4549	270.5			4549	215.41
4550	265.7			4550	221.78
4551	261.9			4551	225.9
4552	259.1			4552	227.55
4553	257.4			4553	226.3
4554	256.6			4554	222.58
4555	256.9			4555	216.26
4556	258.1			4556	207.87
4557	260.4			4557	197.98
4558	264			4558	187.14
4559	268.7			4559	176.09
4560	274.7			4560	165.64
4561	281.8			4561	156.47
4562	289.9			4562	149.18
4563	298.4			4563	144.52
4564	306.1			4564	142.64
4565	312.2			4565	143.86
4566	315.3			4566	148.21
4567	314.5			4567	155.33
4568	310.1			4568	164.69
4569	302.7			4569	175.87
4570	293.9			4570	187.63
4571	284.9			4571	199.33
4572	276.8			4572	209.84
4573	269.9			4573	218.23
4574	264.7			4574	223.74
4575	260.9			4575	225.94
4576	258.3			4576	224.34
4577	257.2			4577	219.18
4578	257.3			4578	210.79
4579	258.8			4579	199.8
4580	261.6			4580	187.05
4581	265.9			4581	173.81
4582	271.9			4582	160.87
4583	279.8			4583	149.55
4584	289.1			4584	140.76
4585	299.1			4585	135.16
4586	308.4			4586	133.35
4587	315.5			4587	135.67
4588	318.5			4588	141.74
4589	316.7			4589	151.48
4590	310.3			4590	164.12
4591	301			4591	178.69
4592	290.5			4592	194.18
4593	279.8			4593	209.57
4594	270.6			4594	223.31
4595	263			4595	234.71
4596	257.3			4596	242.66
4597	253.3			4597	246.37
4598	250.7			4598	245.71
4599	249.5			4599	240.64
4600	249.6			4600	231.24
4601	251			4601	218.62
4602	253.8			4602	203.47
4603	258.2			4603	186.96
4604	264.3			4604	170.58
4605	272.6			4605	155.41
4606	283.2			4606	142.63
4607	295.5			4607	133.36
4608	308.5			4608	128.19
4609	320.5			4609	127.32
4610	329			4610	131.07
4611	331.4			4611	138.77
4612	326.6			4612	149.8
4613	316.4			4613	163.32
4614	304.4			4614	178.04
4615	292.3			4615	192.68
4616	281.4			4616	206.39
4617	272.6			4617	217.69
4618	265.9			4618	225.98
4619	261			4619	230.77
4620	257.9			4620	231.66
4621	256			4621	228.76
4622	255.4			4622	222.64
4623	255.9			4623	213.68
4624	257.7			4624	202.73
4625	260.5			4625	190.85
4626	264.7			4626	178.7
4627	270			4627	167.23
4628	276.6			4628	157.39
4629	284.1			4629	149.51
4630	291.9			4630	144.23
4631	299.2			4631	141.89
4632	305.1			4632	142.43
4633	308.8			4633	145.84
4634	309.6			4634	152.05
4635	307.4			4635	160.36
4636	302.7			4636	170.48
4637	296			4637	181.81
4638	288.5			4638	193.49
4639	280.8			4639	204.88
4640	273.6			4640	215.38
4641	267.6			4641	223.92
4642	262.6			4642	230.18
4643	259			4643	233.61
4644	256.5			4644	233.61
4645	255			4645	230.3
4646	254.7			4646	223.74
4647	255.6			4647	214.01
4648	257.6			4648	202
4649	261			4649	188.36
4650	266			4650	173.92
4651	272.9			4651	159.94
4652	281.6			4652	147.44
4653	292.3			4653	137.28
4654	304.3			4654	130.55
4655	316.1			4655	127.77
4656	326.1			4656	129.06
4657	331			4657	134.74
4658	328.9			4658	144.21
4659	320.8			4659	156.7
4660	309			4660	171.52
4661	296.4			4661	187.27
4662	284.5			4662	202.71
4663	274.1			4663	216.83
4664	266			4664	228.34
4665	259.8			4665	236.39
4666	255.3			4666	240.59
4667	252.5			4667	240.46
4668	251			4668	236.2
4669	250.7			4669	228.31
4670	251.7			4670	217.38
4671	254.1			4671	204.27
4672	257.6			4672	190.24
4673	262.8			4673	176.09
4674	269.6			4674	163.01
4675	278.1			4675	151.96
4676	287.6			4676	143.6
4677	297.6			4677	138.55
4678	306.6			4678	137.18
4679	313.4			4679	139.45
4680	316.6			4680	145.13
4681	315.3			4681	153.93
4682	310.2			4682	164.97
4683	302.1			4683	177.48
4684	292.7			4684	190.56
4685	283.4			4685	203.05
4686	275.3			4686	213.92
4687	268.5			4687	222.55
4688	263.5			4688	227.8
4689	260.1			4689	229.54
4690	258			4690	227.5
4691	257.2			4691	221.75
4692	257.6			4692	212.81
4693	259.3			4693	201.49
4694	262.4			4694	188.49
4695	266.9			4695	175.09
4696	272.8			4696	162.28
4697	280.4			4697	151.01
4698	289.3			4698	142.23
4699	298.5			4699	136.65
4700	307.4			4700	134.5
4701	313.8			4701	136.07
4702	316.7			4702	141.18
4703	315.4			4703	149.33
4704	310.3			4704	160.03
4705	302.6			4705	172.48
4706	293.7			4706	185.62
4707	284.6			4707	198.8
4708	276.4			4708	210.87
4709	269.2			4709	221.15
4710	263.7			4710	228.89
4711	259.4			4711	233.7
4712	256.4			4712	235.12
4713	254.6			4713	233.35
4714	254.1			4714	228.4
4715	254.6			4715	220.76
4716	256.1			4716	211.02
4717	258.8			4717	199.93
4718	262.7			4718	188.16
4719	267.7			4719	176.77
4720	273.9			4720	166.34
4721	281			4721	157.65
4722	288.6			4722	151.25
4723	296.2			4723	147.47
4724	302.7			4724	146.54
4725	307.2			4725	148.34
4726	309			4726	152.73
4727	308			4727	159.12
4728	304.3			4728	167.13
4729	298.9			4729	175.94
4730	292.6			4730	184.93
4731	286.2			4731	193.34
4732	280.3			4732	200.67
4733	275.3			4733	206.2
4734	271.3			4734	209.83
4735	268.4			4735	211.13
4736	266.5			4736	210.27
4737	265.5			4737	207.26
4738	265.5			4738	202.5
4739	266.3			4739	196.27
4740	267.9			4740	189.18
4741	270.5			4741	181.64
4742	273.6			4742	174.24
4743	277.5			4743	167.43
4744	281.9			4744	161.74
4745	286.6			4745	157.43
4746	291			4746	154.91
4747	294.8			4747	154.27
4748	297.6			4748	155.66
4749	298.7			4749	158.99
4750	298.2			4750	164.19
4751	296			4751	170.87
4752	292.3			4752	178.83
4753	287.7			4753	187.48
4754	282.4			4754	196.4
4755	277.1			4755	204.92
4756	271.9			4756	212.62
4757	267.5			4757	218.73
4758	263.9			4758	223
4759	261.2			4759	224.86
4760	259.3			4760	224.18
4761	258.5			4761	220.86
4762	258.7			4762	215.06
4763	259.9			4763	207.05
4764	262.3			4764	197.38
4765	265.8			4765	186.73
4766	270.6			4766	175.84
4767	276.6			4767	165.57
4768	283.9			4768	156.74
4769	291.8			4769	150.06
4770	299.7			4770	146.05
4771	306.4			4771	145.22
4772	310.9			4772	147.35
4773	312			4773	152.58
4774	309.5			4774	160.19
4775	303.9			4775	169.52
4776	296.7			4776	179.71
4777	289			4777	189.82
4778	281.7			4778	198.74
4779	275.5			4779	205.89
4780	270.7			4780	210.51
4781	267.2			4781	212.27
4782	265.1			4782	211.24
4783	264.2			4783	207.65
4784	264.4			4784	201.88
4785	265.7			4785	194.86
4786	268			4786	187.17
4787	271.2			4787	179.64
4788	275			4788	173.08
4789	279.3			4789	167.98
4790	283.4			4790	164.69
4791	286.9			4791	163.61
4792	289.4			4792	164.51
4793	290.5			4793	167.29
4794	290.3			4794	171.65
4795	288.7			4795	177.09
4796	286.2			4796	182.94
4797	283.1			4797	188.93
4798	279.9			4798	194.28
4799	276.9			4799	198.65
4800	274.4			4800	201.76
4801	272.5			4801	203.32
4802	271.3			4802	203.25
4803	270.8			4803	201.85
4804	271			4804	199.05
4805	271.8			4805	195.34
4806	273.4			4806	191.13
4807	275.2			4807	186.68
4808	277.6			4808	182.44
4809	279.8			4809	178.83
4810	282.1			4810	175.89
4811	284.1			4811	173.88
4812	285.7			4812	172.89
4813	286.6			4813	172.66
4814	287.1			4814	173.15
4815	286.8			4815	174.27
4816	286.3			4816	175.53
4817	285.4			4817	176.92
4818	284.4			4818	178.33
4819	283.6			4819	179.37
4820	282.7			4820	180.28
4821	282.1			4821	180.97
4822	281.6			4822	181.37
4823	281.2			4823	181.77
4824	281			4824	182.27
4825	280.8			4825	182.78
4826	280.6			4826	183.64
4827	280.1			4827	184.86
4828	279.7			4828	186.26
4829	278.9			4829	188.11
4830	278			4830	190.19
4831	277			4831	192.27
4832	275.7			4832	194.44
4833	274.5			4833	196.4
4834	273.4			4834	197.83
4835	272.3			4835	198.82
4836	271.4			4836	199.06
4837	271			4837	198.34
4838	270.9			4838	196.85
4839	271.3			4839	194.43
4840	272.2			4840	191.11
4841	273.7			4841	187.25
4842	275.6			4842	182.99
4843	278.2			4843	178.45
4844	281.1			4844	174.35
4845	284.2			4845	170.69
4846	287.4			4846	167.83
4847	290.3			4847	166.26
4848	292.6			4848	165.96
4849	294.1			4849	166.93
4850	294.3			4850	169.48
4851	293.4			4851	173
4852	291.2			4852	177.43
4853	288.3			4853	182.42
4854	284.8			4854	187.36
4855	281.4			4855	191.79
4856	277.9			4856	195.48
4857	275.1			4857	197.8
4858	273			4858	198.61
4859	271.5			4859	197.99
4860	270.9			4860	195.71
4861	271.1			4861	192.15
4862	271.9			4862	187.83
4863	273.6			4863	182.84
4864	275.9			4864	177.97
4865	278.5			4865	173.68
4866	281.5			4866	170.27
4867	284.3			4867	168.15
4868	286.5			4868	167.69
4869	288			4869	168.65
4870	288.5			4870	171.19
4871	287.9			4871	175.06
4872	286.4			4872	179.79
4873	284			4873	185.07
4874	281.2			4874	190.59
4875	278.3			4875	195.54
4876	275.5			4876	199.91
4877	273			4877	203.23
4878	271.1			4878	205.21
4879	269.7			4879	205.93
4880	268.9			4880	205.41
4881	268.8			4881	203.58
4882	269.2			4882	200.95
4883	270.1			4883	197.66
4884	271.5			4884	193.89
4885	273.1			4885	190.13
4886	275			4886	186.51
4887	277			4887	183.06
4888	279			4888	180.06
4889	280.9			4889	177.48
4890	282.8			4890	175.04
4891	284.5			4891	173.04
4892	286.1			4892	171.07
4893	287.8			4893	169.16
4894	289.5			4894	167.43
4895	291.2			4895	165.91
4896	293			4896	164.59
4897	294.4			4897	164.07
4898	295.6			4898	164.27
4899	296.1			4899	165.55
4900	295.7			4900	168.12
4901	294.1			4901	172.05
4902	291.5			4902	177.08
4903	287.8			4903	183.33
4904	283.5			4904	190.07
4905	278.8			4905	196.96
4906	274.2			4906	203.51
4907	269.9			4907	208.97
4908	266.3			4908	212.8
4909	263.4			4909	214.74
4910	261.6			4910	214.25
4911	260.5			4911	211.38
4912	260.6			4912	206.25
4913	261.7			4913	199.13
4914	264.1			4914	190.51
4915	267.6			4915	181.3
4916	272.4			4916	171.98
4917	278.5			4917	163.61
4918	285.3			4918	156.91
4919	292.4			4919	152.58
4920	299.1			4920	151.07
4921	303.8			4921	152.92
4922	305.9			4922	157.78
4923	304.5			4923	165.74
4924	299.9			4924	176.05
4925	292.9			4925	187.87
4926	284.6			4926	200.23
4927	276.3			4927	211.92
4928	269.2			4928	221.76
4929	263.4			4929	228.64
4930	259.3			4930	231.79
4931	256.7			4931	230.55
4932	255.5			4932	224.95
4933	255.7			4933	215.25
4934	257.4			4934	202.23
4935	260.8			4935	186.94
4936	265.9			4936	170.91
4937	273.4			4937	155.32
4938	283.2			4938	141.84
4939	295.2			4939	131.53
4940	308.7			4940	125.38
4941	321.3			4941	123.93
4942	330.6			4942	127.38
4943	333.2			4943	135.37
4944	327.5			4944	147.34
4945	316.6			4945	162.31
4946	303.5			4946	179.04
4947	290.2			4947	196.28
4948	278.1			4948	212.69
4949	268.4			4949	226.88
4950	260.9			4950	237.97
4951	255.4			4951	244.95
4952	251.7			4952	247.45
4953	249.5			4953	245.29
4954	248.6			4954	238.71
4955	249			4955	228.2
4956	250.8			4956	214.77
4957	253.9			4957	199.3
4958	258.6			4958	183.14
4959	265.2			4959	167.42
4960	273.8			4960	153.41
4961	284.3			4961	142.05
4962	296.2			4962	134.27
4963	308			4963	130.54
4964	318.1			4964	131.13
4965	324.3			4965	135.95
4966	324.9			4966	144.58
4967	319.6			4967	156.27
4968	310			4968	170.11
4969	298.7			4969	184.88
4970	287.3			4970	199.44
4971	277.3			4971	212.52
4972	269.3			4972	223.1
4973	263.3			4973	230.31
4974	259.1			4974	233.54
4975	256.5			4975	232.68
4976	255.4			4976	227.77
4977	255.4			4977	219.35
4978	256.8			4978	208.23
4979	259.5			4979	195.33
4980	263.4			4980	181.79
4981	269			4981	168.76
4982	275.9			4982	157.14
4983	283.9			4983	147.89
4984	292.5			4984	141.59
4985	300.7			4985	138.57
4986	307.2			4986	138.89
4987	311			4987	142.5
4988	311.5			4988	148.79
4989	308.7			4989	157.39
4990	303.5			4990	167.59
4991	296.8			4991	178.56
4992	289.5			4992	189.74
4993	282.4			4993	200.41
4994	275.8			4994	209.95
4995	270.2			4995	217.97
4996	265.6			4996	224.11
4997	262.1			4997	228.05
4998	259.4			4998	229.76
[truncated: 2,002 more rows]

## Sheet: individual z-scored records
Age (ka)	1143_BSMAR		Age (ka)	1335_CMAR		Age (ka)	1337_BSMAR		Age (ka)	1337_CMAR		Age (ka)	1338_BSMAR		Age (ka)	1338_CMAR		Age (ka)	848_CMAR		Age (ka)	849_BSMAR		Age (ka)	849_CMAR		Age (ka)	850_CMAR		Age (ka)	851_CMAR		Age (ka)	1085_BFAR		Age (ka)	1085_CMAR		Age (ka)	1087_BFAR		Age (ka)	1087_CMAR		Age (ka)	925_BFAR		Age (ka)	925_CMAR
3021	-0.701085		3000	-0.0947295		3000	-0.81465		3000	-0.0357702		3000	-0.820925		3000	-0.931854		3000	-0.594421		3000	-0.831018		3000	-0.787778		3000	-0.870751		3000	-0.804659		3015	-0.0563058		3015	-0.604353		4070	-0.799094		4066	-1.21014		3878.47	-0.751291		3878.47	-0.468876
3067	-0.800747		3010	-0.398062		3010	-0.413929		3010	-0.397623		3010	-0.770959		3010	-0.975414		3010	-0.615902		3010	-0.74594		3010	-1.07671		3010	-1.07226		3010	-0.612174		3060	-0.245875		3030	-0.918953		4102	-0.849499		4102	-1.17724		3923.24	-0.880522		3923.24	-0.552055
3096	-0.775832		3020	-0.569172		3020	-0.564695		3020	-0.614735		3020	-0.701007		3020	-1.1211		3020	-0.685717		3020	-0.688208		3020	-1.32436		3020	-1.15862		3020	-0.93882		3090	0.640871		3060	-0.394619		4133	-0.737534		4133	-1.18621		3960.81	0.594302		3960.81	0.559514
3109	-0.726001		3030	-0.631394		3030	-0.727364		3030	-0.585787		3030	-0.745976		3030	-1.1061		3030	-0.637384		3030	-0.694285		3030	-1.16751		3030	-1.10824		3030	-1.01522		3120	2.4974		3075	-0.423749		4167	-0.833386		4167	-1.17724		4004.84	0.242312		4004.84	0.00534977
3123	-1.07482		3040	-0.693616		3040	-0.719429		3040	-0.687105		3040	-0.621061		3040	-1.04873		3040	-0.614112		3040	-0.74594		3040	-1.23355		3040	-1.2126		3040	-1.06648		3190	-0.725282		3090	-0.790783		4202	-0.892467		4202	-1.16228		4044.78	-0.108087		4044.78	-0.43863
3136	-0.750916		3050	-0.654727		3050	-1.12015		3050	-0.947639		3050	-0.451177		3050	-1.17947		3050	-0.73047		3050	-0.575784		3050	-1.43993		3050	-1.28096		3050	-1.1949		3220	1.32551		3105	-0.662612		4237	-0.718529		4237	-1.18322		4091.87	-0.507101		4091.87	-0.283075
3148	-0.925325		3060	-0.623616		3060	-0.981286		3060	-0.962114		3060	-0.621061		3060	-1.17178		3060	-0.683927		3060	-0.594015		3060	-1.18402		3060	-1.15502		3060	-1.035		3250	0.3667		3120	-0.482008		4271	-0.625983		4271	-1.14434		4134.51	-0.456028		4134.51	0.27649
3161	-0.202774		3070	-0.631394		3070	-0.774975		3070	-0.976588		3070	-0.466167		3070	-1.18853		3070	-0.787754		3070	-0.518052		3070	-1.39866		3070	-1.17211		3070	-0.908547		3280	0.264082		3135	-0.528616		4306	-0.793723		4306	-1.1892		4170.25	-0.108922		4170.25	-0.0637857
3173	-1.12465		3080	-0.678061		3080	-0.981286		3080	-0.716054		3080	-0.760966		3080	-1.18574		3080	-0.802074		3080	-0.527168		3080	-1.15926		3080	-0.778094		3080	-0.931784		3310	1.85584		3190	-0.214015		4341	-0.732576		4341	-1.16827		4203.82	0.110663		4203.82	0.0518002
3186	-1.09973		3090	-0.670283		3090	-1.25505		3090	-0.802898		3090	-0.795942		3090	-1.2669		3090	-0.753741		3090	-0.414744		3090	-1.16751		3090	-0.892341		3090	-1.09466		3337	-0.305409		3205	-0.429575		4375	-0.781329		4375	-1.1563		4241.42	-1.34301		4241.42	0.457971
3198	-1.29906		3100	-0.592505		3100	-1.08444		3100	-0.339727		3100	-0.845908		3100	-1.21645		3100	-0.72689		3100	-0.600092		3100	-1.01067		3100	-1.13163		3100	-1.11221		3367	0.278182		3220	-0.400445		4410	-0.71605		4410	-1.16228		4283.89	0.263551		4283.89	-0.117798
3206	-1.14957		3110	-0.553617		3110	-0.771007		3110	-0.498942		3110	-0.845908		3110	-1.23319		3110	-0.689297		3110	-0.575784		3110	-1.16751		3110	-1.06416		3110	-1.08458		3396	0.257032		3235	-0.196538		4445	-0.834626		4445	-1.17425		4329.34	0.0171061		4329.34	-0.199896
3219	-1.17448		3120	-0.514728		3120	-0.965416		3120	-0.0791925		3120	-0.820925		3120	-1.16186		3120	-0.716149		3120	-0.6244		3120	-1.09322		3120	-1.05787		3120	-0.98876		3426	-0.455028		3250	-0.423749		4470	-0.844128		4470	-1.18621		4384.42	-0.320454		4384.42	-1.2823
3231	-1.0499		3130	-0.444728		3130	-0.894001		3130	-0.325252		3130	-0.815928		3130	-1.03835		3130	-0.759112		3130	-0.68517		3130	-0.928115		3130	-0.915731		3130	-0.922968		3456	0.428585		3265	-0.17906		4503	-0.694153		4503	-1.09051		4470.71	-0.396559		4470.71	-1.2985
3244	-1.07482		3140	-0.491395		3140	-0.695624		3140	-0.991062		3140	-0.541115		3140	-1.11627		3140	-0.768062		3140	-0.34182		3140	-1.27483		3140	-1.05697		3140	-1.14951		3486	0.477152		3280	-0.085845		4532	-0.706135		4532	-1.07256		4510.87	-1.09868		4510.87	-0.159927
3321	-1.00007		3150	-0.514728		3150	-0.469475		3150	-0.687105		3150	-0.421197		3150	-1.07293		3150	-0.769852		3150	-0.287127		3150	-1.21704		3150	-1.04887		3150	-1.07621		3516	0.399601		3295	-0.120801		4561	-0.625156		4561	-1.08154		4558.08	-0.742767		4558.08	-0.0940325
3462	-1.07482		3160	-0.530283		3160	-0.50915		3160	-0.875269		3160	-0.456173		3160	-1.08332		3160	-0.782383		3160	-0.299281		3160	-1.28309		3160	-0.977802		3160	-1.04371		3546	0.798323		3310	-0.214015		4591	-0.631767		4591	-1.10247		4596.51	1.76579		4596.51	1.16553
3622	-1.09973		3170	-0.584728		3170	-0.695624		3170	-0.991062		3170	-0.391218		3170	-1.03278		3170	-0.773433		3170	-0.323589		3170	-1.15926		3170	-0.840165		3170	-1.01276		3576	0.55157		3335	-0.295579		4620	-0.482618		4620	-1.08752		4642.8	-0.518568		4642.8	-0.0551438
3671	-1.22431		3180	-0.716949		3180	-0.897968		3180	-1.07791		3180	-0.551109		3180	-1.17095		3180	-0.778803		3180	-0.311435		3180	-1.29134		3180	-0.87435		3180	-1.28424		3606	-0.426044		3337	-0.278101		4649	-0.731337		4649	-1.07855		4693.22	0.245377		4693.22	-0.17397
3719	-1.02499		3190	-0.825838		3190	-1.05667		3190	-1.16475		3190	-0.720993		3190	-1.23787		3190	-0.766272		3190	-0.375243		3190	-1.04369		3190	-0.812278		3190	-1.31348		3636	-0.118973		3352	-0.225667		4679	-0.623504		4679	-1.04565		4744.19	-0.189144		4744.19	-0.253908
3768	-1.17448		3200	-0.841393		3200	-1.0646		3200	-1.10685		3200	-0.735983		3200	-1.23314		3200	-0.771642		3200	-0.232434		3200	-1.01067		3200	-0.668344		3200	-1.23638		3666	-0.268592		3367	-0.575223		4708	-0.476421		4708	-1.10845		4789.95	0.339897		4789.95	0.315379
3817	-1.00007		3210	-0.779171		3210	-0.973351		3210	-1.03448		3210	-0.720993		3210	-1.12524		3210	-0.700038		3210	-0.335743		3210	-0.90335		3210	-0.696231		3210	-1.15391		3696	0.181831		3382	-0.482008		4738	-0.482618		4738	-1.04864		4808.23	0.597097		4808.23	0.147942
3866	-1.27414		3220	-0.732505		3220	-0.882098		3220	-0.933165		3220	-0.686017		3220	-1.08546		3220	-0.73047		3220	-0.387397		3220	-1.01067		3220	-0.954413		3220	-1.10082		3726	-0.446411		3396	-0.266449		4767	-0.559052		4767	-1.05761		4872.4	-0.352375		4872.4	0.352107
3919	-1.09973		3230	-0.693616		3230	-0.921773		3230	-0.889743		3230	-0.676024		3230	-1.12826		3230	-0.436891		3230	-0.32055		3230	-0.961136		3230	-1.13073		3230	-1.04878		3763	-0.112707		3411	-0.231493		4796	-0.583015		4796	-1.05163		4909.72	-0.309881		4909.72	1.35781
3968	-1.17448		3240	-0.654727		3240	-1.08841		3240	-0.77395		3240	-0.810932		3240	-1.06586		3240	-0.241768		3240	-0.496783		3240	-0.812543		3240	-1.04077		3240	-1.06254		3793	-0.442495		3426	-0.109149		4826	-0.657382		4826	-1.04266		4946.42	0.30041		4946.42	0.291614
4017	-1.22431		3250	-0.600283		3250	-1.20744		3250	-0.831846		3250	-0.830918		3250	-1.11324		3250	-0.352755		3250	-0.590976		3250	-0.696971		3250	-0.82937		3250	-1.18801		3823	-0.57958		3441	-0.0334116		4855	-0.667711		4855	-1.06957		4995.64	-0.313708		4995.64	-0.525049
4065	-1.07482		3260	-0.50695		3260	-1.22331		3260	-0.730528		3260	-0.815928		3260	-1.05564		3260	-0.563989		3260	-0.454244		3260	-0.729992		3260	-0.822173		3260	-1.16909		3859	-0.332043		3456	-0.109149		4875	-0.587972		4875	-1.05761		5035.79	-0.766561		5035.79	0.54439
4114	-1.1994		3270	-0.328062		3270	-0.989221		3270	-0.310778		3270	-0.835915		3270	-1.00268		3270	-0.563989		3270	-0.60313		3270	-0.796033		3270	-0.732214		3270	-1.07908		3895	0.375317		3463	-0.17906		4904	-0.646227		4904	-1.07855		5078.96	-0.939687		5078.96	-0.48508
4163	-1.09973		3280	0.371935		3280	0.252616		3280	-0.137089		3280	-0.770959		3280	-0.80043		3280	-0.57652		3280	-0.651746		3280	-0.647441		3280	-0.718721		3280	0.108457		3940	-0.795783		3486	0.00154403		4933	-0.542526		4933	-1.01873		5137.55	-0.702523		5137.55	-0.415945
4206	-1.17448		3290	0.309713		3290	0.613661		3290	0.0655486		3290	-0.546112		3290	-0.720262		3290	-0.705408		3290	-0.469437		3290	-1.15926		3290	-0.878848		3290	0.251051		3976	-0.416644		3501	-0.447053		4963	-0.251665		4963	-1.05761		5191.73	-0.185317		5191.73	-1.06301
4233	-1.27414		3300	-0.304729		3300	0.827908		3300	-0.831846		3300	-0.611068		3300	-0.98972		3300	-0.714359		3300	-0.554514		3300	-1.17577		3300	-0.908534		3300	-0.0968476		4013	0.10428		3516	-0.219841		4992	-0.412382		4992	-1.07555		5245.9	-0.954068		5245.9	-0.867486
4264	-1.22431		3310	-0.444728		3310	0.40735		3310	-0.933165		3310	-0.636051		3310	-1.03566		3310	-0.764482		3310	-0.493745		3310	-1.19228		3310	-0.976903		3310	-0.719785		4049	0.0298621		3531	-0.400445		5022	-0.43965		5022	-1.03967		5330.4	-1.08809		5330.4	-0.559617
4296	-1.09973		3320	-0.468061		3320	-0.608338		3320	-0.354201		3320	-0.830918		3320	-1.04446		3320	-0.630223		3320	-0.712516		3320	-0.796033		3320	-0.894141		3320	-1.0794		4085	-0.967336		3546	-0.260623		5051	-0.531784		5051	-1.04266		5375.3	0.469551		5375.3	0.434206
4328	-1.1994		3330	-0.429173		3330	-0.600403		3330	-0.267356		3330	-0.835915		3330	-1.06204		3330	-0.236398		3330	-0.742901		3330	-0.853819		3330	-0.956212		3330	-0.978929		4121	-0.539629		3560	-0.289753		5080	-0.471463		5080	-1.03368		5434.6	-0.963496		5434.6	-0.35113
4360	-1.29906		3340	-0.390284		3340	-0.398059		3340	-0.252882		3340	-0.885881		3340	-1.1214		3340	0.0643415		3340	-0.733786		3340	-0.853819		3340	-1.00749		3340	-0.767965		4157	-0.802833		3576	-0.0334116		5110	-0.388419		5110	-1.00976		5491.32	-0.377761		5491.32	-0.806992
4392	-1.07482		3350	-0.164729		3350	0.696979		3350	-0.658157		3350	-0.785949		3350	-1.03332		3350	-0.315163		3350	-0.508937		3350	-0.985901		3350	-0.948116		3350	-0.7769		4193	-0.767583		3591	-0.219841		5139	-0.675974		5139	-1.0277		5547.08	-0.753502		5547.08	-0.279834
4473	-0.701085		3360	-0.19584		3360	-0.612306		3360	-0.354201		3360	-0.890877		3360	-1.16583		3360	-0.624853		3360	-0.673016		3360	-0.878584		3360	-0.87345		3360	-0.429449		4229	-0.516129		3606	-0.382967		5169	-0.598301		5169	-1.00378		5600.51	-0.471642		5600.51	-0.161007
4492	-0.277521		3370	-0.366951		3370	-1.24711		3370	-0.151563		3370	-0.94584		3370	-1.13387		3370	-0.698248		3370	-0.943442		3370	-0.95288		3370	-0.865354		3370	-0.786651		4256	-0.227075		3621	-0.388793		5198	-0.544591		5198	-1.03069		5655.12	0.0255224		5655.12	-0.496963
4511	-0.402099		3380	0.0919365		3380	-0.651981		3380	0.0800227		3380	-0.835915		3380	-0.93648		3380	-0.640964		3380	-0.852287		3380	-0.895095		3380	-0.903137		3380	-0.374036		4293	0.0721628		3636	-0.243145		5219	-0.735055		5219	-1.06359		5690.05	-1.03769		5690.05	-0.819955
4544	-0.576508		3390	0.28638		3390	-0.366319		3390	0.340557		3390	-0.790945		3390	-0.788418		3390	-0.614112		3390	-0.840133		3390	-0.837309		3390	-0.959811		3390	0.0481181		4329	-0.390794		3650	-0.452879		5247	-0.557812		5247	-1.09649		5771.56	-0.844248		5771.56	-0.466716
4582	-0.476845		3400	-0.016952		3400	-1.02493		3400	0.166867		3400	-0.890877		3400	-0.893304		3400	-0.662445		3400	-0.979904		3400	-0.639186		3400	-0.652151		3400	-0.198138		4368	-0.934435		3666	-0.394619		5276	-0.286783		5276	-1.06359		5819.86	-0.382031		5819.86	-0.507765
4632	-0.501761		3410	-0.351395		3410	-1.26298		3410	-0.469994		3410	-0.895874		3410	-0.995378		3410	-0.612322		3410	-0.873557		3410	-0.729992		3410	-0.534305		3410	-0.541426		4404	-0.775416		3681	-0.126626		5306	0.0276273		5306	-1.05462		5874.55	-0.61299		5874.55	-1.23477
4683	-0.22769		3420	-0.390284		3420	-1.27488		3420	-0.310778		3420	-0.830918		3420	-0.803823		3420	-0.612322		3420	-0.940404		3420	-0.696971		3420	-0.464137		3420	-0.487441		4446	-0.986919		3696	-0.0450634		5311	2.15744		5311	-1.03668		5934.5	-0.886934		5934.5	-0.803751
4734	-0.377183		3430	-0.429173		3430	-1.33043		3430	-0.571312		3430	-0.740979		3430	-0.88226		3430	-0.646334		3430	-0.794556		3430	-0.895095		3430	-0.617067		3430	-0.608553		4482	-0.985352		3711	-0.103323		5335	-0.658209		5335	-1.0606		5987.34	-0.252053		5987.34	0.0366768
4806	-0.277521		3440	-0.545839		3440	-1.37407		3440	-0.614735		3440	-0.775956		3440	-0.92141		3440	-0.664236		3440	-0.791517		3440	-0.886839		3440	-0.510915		3440	-0.705274		4518	-0.613264		3726	-0.476182		5364	-0.57723		5364	-1.00079		6057.3	0.720114		6057.3	0.0788062
4856	-0.427014		3450	-0.584728		3450	-1.3582		3450	-0.643683		3450	-0.740979		3450	-0.788845		3450	-0.657075		3450	-0.900903		3450	-0.820798		3450	-0.671942		3450	-0.531357		4540	-0.485579		3736	-0.138278		5394	-0.804465		5394	-0.982843		6094.08	-0.357426		6094.08	0.131738
4907	-0.252605		3460	-0.545839		3460	-1.27092		3460	-0.585787		3460	-0.651041		3460	-0.693045		3460	-0.658865		3460	-0.910019		3460	-0.812543		3460	-0.694432		3460	-0.529881		4566	-0.310893		3759	-0.225667		5423	-0.568554		5423	-0.991815		6124.07	0.837838		6124.07	0.198713
4958	-0.22769		3470	-0.538061		3470	-1.09238		3470	-0.600261		3470	-0.626058		3470	-0.748678		3470	-0.683927		3470	-0.709478		3470	-0.90335		3470	-0.821274		3470	-0.501236		4588	-0.618747		3770	-0.30723		5452	-0.441303		5452	-0.991815		6146.12	0.714434		6146.12	-0.560697
5059	-0.601423		3480	-0.600283		3480	-1.06857		3480	-0.571312		3480	-0.651041		3480	-0.813832		3480	-0.748371		3480	-0.715555		3480	-1.05194		3480	-0.822173		3480	-0.417687		4609	0.0235954		3793	-0.0683672		5482	-0.667298		5482	-0.988824		6177.31	0.340182		6177.31	0.155503
5110	-1.07482		3490	-0.709172		3490	-1.36217		3490	-0.745002		3490	-0.830918		3490	-1.02393		3490	-0.789544		3490	-0.849249		3490	-1.151		3490	-0.904036		3490	-0.83926		4632	-0.374344		3808	-0.621831		5511	-0.629701		5511	-0.991815		6230.92	2.06127		6230.92	1.70133
5160	-1.02499		3500	-0.755838		3500	-1.58038		3500	-0.904217		3500	-0.880884		3500	-1.13821		3500	-0.794914		3500	-0.891788		3500	-1.24181		3500	-0.927425		3500	-0.914162		4653	0.560186		3823	-0.831564		5541	-0.810249		5541	-1.00079		6261.64	1.31221		6261.64	1.54361
5184	-0.875494		3510	-0.716949		3510	-1.50897		3510	-0.875269		3510	-0.845908		3510	-1.01117		3510	-0.796704		3510	-0.946481		3510	-1.11798		3510	-0.841964		3510	-0.884305		4673	0.215515		3841	-0.715046		5570	0.487055		5570	1.13756		6292.74	0.792072		6292.74	0.0658433
5222	-0.701085		3520	-0.678061		3520	-1.35027		3520	-0.745002		3520	-0.795942		3520	-0.892688		3520	-0.782383		3520	-0.964712		3520	-0.837309		3520	-0.83027		3520	-0.547731		4695	0.250765		3859	-0.592701		5571	0.390377		5571	1.09569		6345.42	-0.325957		6345.42	-0.193415
5290	-0.427014		3530	-0.600283		3530	-1.22727		3530	-0.643683		3530	-0.745976		3530	-0.83353		3530	-0.743001		3530	-0.934327		3530	-0.862074		3530	-0.841065		3530	-0.953401		4716	0.502219		3877	-0.575223		5578	1.60753		5578	1.01195		6378.35	3.48012		6378.35	1.3805
5545	0.469946		3540	-0.57695		3540	-1.3344		3540	-0.745002		3540	-0.730986		3540	-0.900047		3540	-0.768062		3540	-0.970789		3540	-0.812543		3540	-0.840165		3540	-0.938664		4738	-0.0852895		3895	-0.546094		5583	1.79717		5583	0.934197		6404.13	1.50966		6404.13	0.0582816
5560	0.295537		3550	-0.716949		3550	-1.43358		3550	-0.933165		3550	-0.815928		3550	-1.08115		3550	-0.764482		3550	-0.970789		3550	-0.928115		3550	-1.02908		3550	-1.07301		4759	0.3103		3913	-0.575223		5590	0.349061		5590	0.928215		6429.91	3.96188		6429.91	-0.108076
5580	-0.177859		3560	-0.833616		3560	-1.56848		3560	-1.02001		3560	-0.845908		3560	-1.12912		3560	-0.619483		3560	-1.0194		3560	-1.11798		3560	-1.09025		3560	-1.23836		4765	-0.0602225		3940	-0.86652		5598	0.219331		5598	1.01794		6507.58	0.0191844		6507.58	-0.596345
5592	-0.950241		3570	-0.841393		3570	-1.60022		3570	-0.991062		3570	-0.730986		3570	-1.07716		3570	-0.526397		3570	-0.961673		3570	-1.18402		3570	-0.891442		3570	-1.3048		4770	-0.183991		3958	-0.953909		5603	0.0846426		5603	1.00597		6587.91	-0.523589		6587.91	4.19777
5717	-0.750916		3580	-0.864727		3580	-1.34233		3580	-1.00554		3580	-0.656037		3580	-1.14094		3580	-0.551458		3580	-0.837095		3580	-1.27483		3580	-0.761901		3580	-1.30793		4775	0.234315		3976	-1.19277		5606	1.07291		5606	0.946159		6661.68	0.858808		6661.68	4.11783
5737	0.170959		3590	-0.880282		3590	-0.433767		3590	-0.889743		3590	-0.44618		3590	-1.04871		3590	-0.515656		3590	-0.627438		3590	-1.16751		3590	-0.668344		3590	-1.13694		4781	-0.157357		3994	-0.738349		5613	2.47474		5613	1.06579		6811.18	-0.702046		6811.18	-0.112397
5752	0.245706		3600	-0.872504		3600	0.351804		3600	-0.77395		3600	-0.286289		3600	-0.997875		3600	-0.589051		3600	-0.296242		3600	-1.07671		3600	-0.797885		3600	-0.984981		4786	-0.100956		4013	-0.685916		5617	2.05952		5617	0.931206		6860.82	0.772267		6860.82	-0.851282
5766	-0.103112		3610	-0.88806		3610	-0.00527355		3610	-0.976588		3610	-0.336255		3610	-0.997878		3610	-0.529977		3610	-0.414744		3610	-0.90335		3610	-0.974204		3610	-0.986589		4790	2.60472		4031	-0.889824		5621	1.4183		5621	0.994011		6916.94	0.274365		6916.94	-0.417025
5786	0.768932		3620	-0.864727		3620	0.597791		3620	-0.846321		3620	-0.186357		3620	-0.799775		3620	-0.454792		3620	-0.171664		3620	-0.589655		3620	-0.94002		3620	-0.934359		4794	4.54741		4049	-0.936431		5628	1.50755		5628	1.11065		6985.4	-1.10125		6985.4	-1.50051
5801	0.146043		3630	-0.911393		3630	0.264519		3630	-0.904217		3630	-0.271299		3630	-0.758795		3630	-0.435101		3630	-0.545399		3630	-0.366766		3630	-0.804182		3630	-0.703151		4798	1.06544		4067	-0.889824		5636	2.28428		5636	1.05382
5816	0.295537		3640	-0.996948		3640	-0.310773		3640	-0.846321		3640	-0.511136		3640	-0.742543		3640	-0.5801		3640	-0.748978		3640	-0.507104		3640	-0.597276		3640	-0.775099		4803	1.71327		4085	-0.767479		5644	0.99854		5644	1.0628
5835	0.594523		3650	-0.981393		3650	-0.771007		3650	-0.991062		3650	-0.456173		3650	-0.915866		3650	-0.549668		3650	-0.688208		3650	-0.721737		3650	-0.518112		3650	-0.812266		4807	2.74023		4103	-0.540268		5651	1.63191		5651	0.955131
5840	0.619439		3660	-0.981393		3660	-0.679754		3660	-1.07791		3660	-0.516132		3660	-1.05295		3660	-0.58547		3660	-0.56363		3660	-0.870329		3660	-0.552297		3660	-0.892163		4811	3.5463		4121	-0.674264		5659	0.699416		5659	1.03588
5860	0.594523		3670	-0.981393		3670	0.16533		3670	-0.991062		3670	-0.546112		3670	-1.11892		3670	-0.556829		3670	-0.284088		3670	-1.27483		3670	-0.839266		3670	-1.04776		4815	2.86714		4139	-0.948083		5667	0.79031		5667	1.01794
5869	0.469946		3680	-0.981393		3680	0.518441		3680	-0.745002		3680	-0.566098		3680	-1.13399		3680	-0.451212		3680	-0.578822		3680	-0.729992		3680	-0.837466		3680	-1.16213		4819	2.27101		4157	-0.825738		5674	-0.0343458		5674	1.09569
5888	0.420115		3690	-0.95806		3690	0.105817		3690	-0.223934		3690	-0.785949		3690	-0.973148		3690	-0.594421		3690	-0.797594		3690	-0.771268		3690	-0.997593		3690	-1.09937		4823	1.09051		4175	-0.808261		5679	0.784113		5679	0.94915
5901	0.469946		3700	-0.95806		3700	0.71285		3700	-0.802898		3700	-0.745976		3700	-1.04563		3700	-0.610532		3700	-0.533245		3700	-1.19228		3700	-1.06866		3700	-1.20236		4829	0.80694		4193	-1.00634		5682	1.1229		5682	0.988029
5908	0.469946		3710	-0.934726		3710	0.427187		3710	-0.947639		3710	-0.546112		3710	-1.13973		3710	-0.526397		3710	-0.396513		3710	-1.3904		3710	-0.955313		3710	-1.29454		4835	2.42533		4211	-0.936431		5687	3.4692		5687	0.943169
5954	0.793848		3720	-0.926949		3720	-0.128267		3720	-0.643683		3720	-0.591081		3720	-1.04346		3720	-0.397508		3720	-0.587938		3720	-0.564889		3720	-0.364282		3720	-1.26094		4842	3.73508		4229	-0.697568		5695	2.49457		5695	1.05083
5962	0.395199		3730	-0.88806		3730	-0.286968		3730	-0.223934		3730	-0.840911		3730	-0.928937		3730	-0.347385		3730	-0.831018		3730	-0.29247		3730	-0.101602		3730	-1.11425		4854	-0.0962563		4247	-0.779131		5700	0.545723		5700	1.22429
5968	0.843679		3740	-0.794727		3740	0.0224992		3740	-0.643683		3740	-0.880884		3740	-0.965491		3740	-0.57652		3740	-0.937365		3740	-0.218174		3740	-0.169071		3740	-0.669401		4872	0.37845		4256	-0.610179		5702	1.31006		5702	1.03289
5974	0.694186		3750	-0.755838		3750	0.1812		3750	-0.687105		3750	-0.865894		3750	-1.13423		3750	-0.692877		3750	-0.727709		3750	-0.482338		3750	-0.476731		3750	-0.374544		4878	0.412134		4293	-1.00634		5710	2.01407		5710	1.12859
5981	0.868594		3760	-0.771394		3760	-0.354416		3760	-0.412097		3760	-0.860898		3760	-1.12863		3760	-0.700038		3760	-0.727709		3760	-0.366766		3760	-0.212252		3760	-0.556408		4885	0.339283		4312	-0.89565		5717	3.4031		5717	0.979057
5987	0.420115		3770	-0.786949		3770	-0.636111		3770	-0.412097		3770	-0.840911		3770	-1.08088		3770	-0.682137		3770	-0.761132		3770	-0.300725		3770	-0.156477		3770	-0.586928		4891	-0.671231		4329	-0.755827		5725	2.44912		5725	1.08672
5993	1.66589		3780	-0.833616		3780	-0.655949		3780	-0.658157		3780	-0.780952		3780	-0.953315		3780	-0.703618		3780	-0.809748		3780	-0.515359		3780	-0.757403		3780	-0.432923		4898	-0.491845		4347	-0.586875		5733	0.476313		5733	0.958122
6001	1.1925		3790	-0.841393		3790	-0.52502		3790	-0.889743		3790	-0.765962		3790	-1.05099		3790	-0.716149		3790	-0.590976		3790	-0.845564		3790	-0.966108		3790	-0.67284		4905	-0.259192		4368	-0.668438		5740	0.999366		5740	1.01495
6007	0.918426		3800	-0.849171		3800	-0.501215		3800	-0.875269		3800	-0.785949		3800	-1.1519		3800	-0.701828		3800	-0.533245		3800	-0.647441		3800	-0.790688		3800	-0.651626		4911	-0.199658		4386	-0.540268		5748	3.2366		5748	1.17644
6011	1.043		3810	-0.833616		3810	-0.390124		3810	-0.991062		3810	-0.631054		3810	-0.98176		3810	-0.687507		3810	-0.478552		3810	-0.721737		3810	-0.750206		3810	-0.595242		4918	0.176348		4404	-0.581049		5756	0.831625		5756	1.25121
6019	1.93996		3820	-0.794727		3820	-0.275066		3820	-0.860795		3820	-0.526126		3820	-0.904249		3820	-0.669606		3820	-0.405628		3820	-0.763012		3820	-0.52261		3820	-0.666831		4925	0.201415		4422	-0.563571		5763	0.789897		5763	1.3499
6025	0.66927		3830	-0.74806		3830	-0.342514		3830	-0.991062		3830	-0.601075		3830	-0.762449		3830	-0.685717		3830	-0.46336		3830	-0.606165		3830	-0.403864		3830	-0.749262		4932	0.299333		4446	-0.639309		5771	-0.135569		5771	1.32299
6030	1.11775		3840	-0.685838		3840	-0.060819		3840	-0.441045		3840	-0.656037		3840	-0.8467		3840	-0.72868		3840	-0.648708		3840	-0.375022		3840	-0.405663		3840	-0.915279		4939	-0.299143		4464	-0.412097		5776	0.789071		5776	1.3499
6038	0.868594		3850	-0.709172		3850	0.875518		3850	-0.846321		3850	-0.641047		3850	-1.06473		3850	-0.710779		3850	-0.454244		3850	-1.20053		3850	-0.942718		3850	-1.11622		4945	-0.523179		4474	-0.936431		5784	0.155292		5784	1.48149
6044	1.86522		3860	-0.779171		3860	1.48652		3860	-1.17923		3860	-0.366235		3860	-1.12589		3860	-0.773433		3860	-0.363089		3860	-1.34087		3860	-1.16762		3860	-1.20561		4952	-0.34771		4482	-0.645134		5791	-0.0393037		5791	1.58617
6050	2.03963		3870	-0.841393		3870	1.11754		3870	-1.15028		3870	-0.391218		3870	-1.02807		3870	-0.764482		3870	-0.752017		3870	-1.34087		3870	-1.25937		3870	-1.17316		4958	-0.0860729		4500	-0.202364		5799	0.0387825		5799	1.56823
6058	1.24233		3880	-0.849171		3880	0.732687		3880	-1.03448		3880	-0.416201		3880	-1.12233		3880	-0.716149		3880	-0.60313		3880	-1.29134		3880	-1.16222		3880	-1.18914		4965	-1.03235		4518	0.689004		5814	0.142897		5806	1.39776
6064	1.16758		3890	-0.872504		3890	0.835843		3890	-0.846321		3890	-0.496146		3890	-1.14334		3890	-0.707198		3890	-0.414744		3890	-0.804288		3890	-0.963409		3890	-1.22991		4975	-0.794216		4529	1.31238		5829	-0.0785533		5814	1.05981
6070	1.56623		3900	-0.903615		3900	1.0977		3900	-0.918691		3900	-0.271299		3900	-1.27656		3900	-0.717939		3900	-0.238511		3900	-1.10973		3900	-1.00389		3900	-1.24268		4979	-0.856101		4540	1.09099		5845	-0.20126		5822	1.08672
6081	0.195875		3910	-0.926949		3910	1.5619		3910	-1.00554		3910	-0.416201		3910	-1.24805		3910	-0.746581		3910	-0.378282		3910	-1.08496		3910	-0.832969		3910	-1.16679		4985	-0.768366		4551	0.706482		5860	-0.303722		5829	1.11364
6087	0.0463813		3920	-0.950282		3920	0.367674		3920	-0.817372		3920	-0.621061		3920	-1.02953		3920	-0.73584		3920	-0.752017		3920	-0.655696		3920	-0.453342		3920	-0.942432		4989	-0.681415		4566	1.12595		5874	0.00531698		5832	1.16448
6095	0.494861		3930	-0.88806		3930	0.466863		3930	-0.426571		3930	-0.661034		3930	-0.959755		3930	-0.760902		3930	-0.779363		3930	-0.696971		3930	-0.672842		3930	-1.0438		4995	-1.05272		4577	1.57455		5888	-0.197955		5837	1.0299
6100	0.22079		3940	-0.833616		3940	0.581921		3940	-0.542364		3940	-0.730986		3940	-1.0508		3940	-0.766272		3940	-0.812787		3940	-0.688716		3940	-0.732214		3940	-1.06105		4999	-0.530229		4588	0.997778		5902	0.376329		5845	1.11962
6106	0.544692		3950	-0.825838		3950	0.982642		3950	-1.00554		3950	-0.69601		3950	-1.27121		3950	-0.721519		3950	-0.487668		3950	-1.14275		3950	-1.00659		3950	-1.20983		5025	-0.930518		4599	0.776393		5917	0.129676		5860	1.11065
6114	0.0463813		3960	-0.864727		3960	1.8793		3960	-0.875269		3960	-0.691013		3960	-1.26277		3960	-0.717939		3960	-0.669977		3960	-0.91986		3960	-0.944518		3960	-1.29358		5050	-0.632064		4609	1.06186		5948	-0.865612		5867	0.976066
6120	0.494861		3970	-0.856949		3970	1.95072		3970	-0.947639		3970	-0.656037		3970	-1.27752		3970	-0.748371		3970	-0.642631		3970	-1.33262		3970	-1.14063		3970	-1.2793		5051	-0.0892062		4620	1.95323		5961	-0.796202		5874	0.784661
6126	-0.825663		3980	-0.926949		3980	1.76821		3980	-0.759476		3980	-0.621061		3980	-1.23716		3980	-0.685717		3980	-0.855326		3980	-1.14275		3980	-1.01648		3980	-1.19553		5061	-0.296793		4632	1.39394		5985	-0.90073		5880	0.877373
6134	-0.800747		3990	-0.926949		3990	2.58949		3990	-0.687105		3990	-0.711		3990	-1.20739		3990	-0.712569		3990	-0.776325		3990	-1.05194		3990	-1.09025		3990	-1.20176		5071	-1.08327		4643	1.09682		6008	-0.518976		5888	0.910271
6138	-0.352268		4000	-0.950282		4000	1.22466		4000	-1.02001		4000	-0.72599		4000	-1.2174		4000	-0.669606		4000	-0.521091		4000	-0.928115		4000	-1.18921		4000	-1.20334		5081	-1.04645		4653	1.65611		6032	-0.711506		5895	0.967094
6145	-0.128028		4010	-0.934726		4010	0.0185316		4010	-1.20817		4010	-0.491149		4010	-1.1762		4010	-0.540718		4010	-0.156471		4010	-1.0602		4010	-1.21349		4010	-1.19147		5091	-0.986919		4663	1.77845		6055	-0.811076		5902	1.0628
6151	0.170959		4020	-0.965837		4020	0.13359		4020	-1.09238		4020	-0.47616		4020	-1.21675		4020	-0.648125		4020	-0.132163		4020	-1.21704		4020	-1.24318		4020	-1.36883		5101	-1.13732		4673	1.73185		6102	-0.720182		5910	1.0927
6159	-0.601423		4030	-0.973615		4030	0.45496		4030	-1.1358		4030	-0.501143		4030	-1.20979		4030	-0.678556		4030	-0.606169		4030	-1.24181		4030	-1.14782		4030	-1.36584		5111	-0.701782		4684	1.16673		6149	-0.808184		5917	1.05682
6164	-0.377183		4040	-0.919171		4040	0.0502719		4040	-1.04896		4040	-0.636051		4040	-1.17545		4040	-0.72868		4040	-0.700362		4040	-1.27483		4040	-0.972405		4040	-1.1958		5119	1.30828		4695	1.0036		6173	-0.752408		5924	1.06579
6170	-0.177859		4050	-0.849171		4050	-0.136202		4050	-0.976588		4050	-0.785949		4050	-1.20161		4050	-0.743001		4050	-0.700362		4050	-1.07671		4050	-0.855458		4050	-0.889022		5125	0.669855		4706	0.339448		6347	-0.249186		5948	-0.776484
6178	0.146043		4060	-0.786949		4060	0.77633		4060	-1.02001		4060	-0.770959		4060	-1.19761		4060	-0.73226		4060	-0.633515		4060	-0.95288		4060	-0.922028		4060	-0.897287		5131	0.163031		4716	1.17256		6362	-0.463613		5961	-0.84228
6184	0.44503		4070	-0.810282		4070	1.32782		4070	-0.889743		4070	-0.775956		4070	-1.26145		4070	-0.590841		4070	-0.189895		4070	-1.15926		4070	-0.861755		4070	-0.841248		5137	0.311083		4727	0.549182		6390	-0.562357		5985	-0.815363
6190	-0.925325		4080	-0.786949		4080	1.81186		4080	-0.412097		4080	-0.72599		4080	-1.17599		4080	-0.565779		4080	-0.551476		4080	-0.5814		4080	-0.649452		4080	-0.804509		5143	1.04351		4738	0.85213		6417	-0.566075		6008	-0.833308
6236	0.494861		4090	-0.755838		4090	1.52223		4090	-0.20946		4090	-0.730986		4090	-1.13068		4090	-0.517446		4090	-0.408667		4090	-0.556634		4090	-0.792487		4090	-0.65228		5149	0.663588		4748	1.14925		6442	-0.747863		6032	-0.836298
6268	-0.0781965		4100	-0.701394		4100	1.06596		4100	0.152393		4100	-0.765962		4100	-1.10571		4100	-0.460162		4100	-0.508937		4100	-0.812543		4100	-0.833868		4100	-0.471963		5155	0.11603		4759	1.34733		6475	-0.392137		6055	-0.797419
6346	0.22079		4110	-0.592505		4110	0.77633		4110	-0.716054		4110	-0.860898		4110	-1.08107		4110	-0.521026		4110	-0.815825		4110	-0.317236		4110	-0.50012		4110	-0.653969		5163	1.67097		4765	0.776393		6515	-0.56401		6102	-0.788447
6435	0.146043		4120	-0.654727		4120	-0.175877		4120	-0.77395		4120	-0.845908		4120	-1.03771		4120	-0.712569		4120	-0.721632		4120	-0.523614		4120	-0.402965		4120	-0.75268		5170	1.99449		4770	0.0831071		6544	0.536633		6149	-0.818354
6553	0.519777		4130	-0.631394		4130	-0.366319		4130	-0.687105		4130	-0.880884		4130	-1.08329		4130	-0.721519		4130	-0.752017		4130	-0.457573		4130	-0.358885		4130	-0.858658		5178	0.020462		4775	0.88126		6551	0.520107		6173	-0.84527
6642	0.594523		4140	-0.584728		4140	-0.17191		4140	-0.846321		4140	-0.830918		4140	-1.10221		4140	-0.73226		4140	-0.818864		4140	-0.350256		4140	-0.530706		4140	-0.786622		5179	1.237		4781	1.49298		6558	-0.19341		6348	-0.420591
6724	0.121128		4150	-0.522506		4150	-0.318709		4150	-0.745002		4150	-0.805935		4150	-1.0644		4150	-0.692877		4150	-0.718593		4150	-0.457573		4150	-0.877948		4150	-0.788716		5180	-0.429961		4786	1.42307		6565	0.517215		6362	-0.357786
6772	2.9615		4160	-0.584728		4160	-0.370286		4160	-0.585787		4160	-0.775956		4160	-0.979569		4160	-0.676766		4160	-0.742901		4160	-0.143878		4160	-0.80688		4160	-0.823697		5183	-0.10174		4790	3.06016		6580	0.066877		6390	-0.196288
6784	1.91505		4170	-0.57695		4170	-0.405994		4170	-0.77395		4170	-0.800939		4170	-1.04172		4170	-0.635594		4170	-0.606169		4170	0.0872655		4170	-0.664745		4170	-0.762568		5187	0.801457		4794	2.59991		6603	-0.511539		6404	-0.0886232
6795	0.818763		4180	-0.382506		4180	-0.231423		4180	-0.571312		4180	-0.760966		4180	-0.925958		4180	-0.603372		4180	-0.755055		4180	0.607339		4180	-0.562192		4180	-0.683007		5194	0.335367		4798	1.4522		6626	-0.636725		6417	-0.00488355
6811	0.818763		4190	-0.281395		4190	-0.112397		4190	-0.180511		4190	-0.820925		4190	-0.781977		4190	-0.628433		4190	-0.666939		4190	0.326664		4190	-0.515413		4190	-0.545226		5202	0.594654		4803	1.69106		6650	-0.546657		6430	0.0489491
6827	0.22079		4200	-0.351395		4200	0.538278		4200	0.181342		4200	-0.850905		4200	-0.721407		4200	-0.716149		4200	-0.891788		4200	-0.457573		4200	-0.811378		4200	0.251099		5209	0.170864		4807	1.71437		6673	-0.708614		6442	-0.315916
6842	0.843679		4210	-0.499172		4210	1.53016		4210	-0.585787		4210	-0.720993		4210	-0.597573		4210	-0.746581		4210	-0.943442		4210	-1.02718		4210	-1.05157		4210	0.475113		5224	0.229615		4811	2.80964		6692	-0.380982		6457	-0.510312
6854	1.31707		4220	-0.553617		4220	1.37543		4220	-0.296304		4220	-0.69601		4220	-0.601755		4220	-0.673186		4220	-0.970789		4220	-0.465828		4220	-0.731315		4220	0.208586		5238	0.850024		4815	2.55913		6711	0.653969		6475	-0.600033
6866	1.14267		4230	-0.600283		4230	1.51826		4230	-0.238408		4230	-0.646044		4230	-0.672304		4230	-0.57294		4230	-0.654785		4230	-0.201664		4230	-0.365182		4230	0.245387		5249	0.498302		4819	1.93575		6726	-0.180602		6494	-0.704708
6881	2.06454		4240	-0.608061		4240	3.41077		4240	-0.368675		4240	-0.636051		4240	-0.652245		4240	-0.454792		4240	-0.630477		4240	-0.0365614		4240	-0.217649		4240	0.259195		5260	0.134047		4823	2.26783		6745	-0.389245		6515	-0.58508
6893	2.3137		4250	-0.483617		4250	3.66866		4250	-0.860795		4250	-0.46117		4250	-0.778285		4250	-0.515656		4250	-0.113932		4250	-0.763012		4250	-0.600874		4250	-0.482927		5271	2.96819		4829	0.846304		6764	-0.518149		6534	-0.0527348
6905	2.56285		4260	-0.250284		4260	2.94657		4260	-0.397623		4260	-0.456173		4260	-0.739244		4260	-0.57115		4260	-0.612246		4260	-0.358511		4260	-0.494723		4260	-0.550091		5280	1.39288		4835	0.916215		6799	-0.761497		6544	1.29009
6920	2.53794		4270	-0.102507		4270	1.18895		4270	0.340557		4270	-0.66603		4270	-0.593416		4270	-0.58189		4270	-0.824941		4270	-0.25945		4270	-0.473133		4270	-0.420869		5289	0.451302		4842	0.6657		6857	-0.980056		6551	1.23925
6932	0.170959		4280	-0.0325075		4280	0.740622		4280	0.152393		4280	-0.651041		4280	-0.455522		4280	-0.598001		4280	-0.84621		4280	-0.152133		4280	-0.318403		4280	-0.356815		5307	1.56443		4854	1.39394		6926	-0.817273		6558	1.35289
6944	1.76555		4290	-0.00917425		4290	0.458928		4290	-0.0647184		4290	-0.656037		4290	-0.380061		4290	-0.630223		4290	-0.949519		4290	0.112031		4290	-0.155577		4290	-0.328243		5315	0.600137		4872	1.21916		6989	-0.96353		6565	1.61309
			4300	-0.0947295		4300	0.942966		4300	-0.194985		4300	-0.661034		4300	-0.593133		4300	-0.499545		4300	-0.952558		4300	-0.0943472		4300	-0.0674176		4300	-0.31694		5324	0.593087		4878	0.840478					6572	0.940178
			4310	-0.12584		4310	1.18102		4310	-0.672631		4310	-0.69601		4310	-0.654908		4310	-0.560409		4310	-0.96775		4310	-0.441063		4310	-0.23834		4310	-0.253068		5332	0.60092		4885	0.916215					6580	0.105772
			4320	-0.374728		4320	1.58174		4320	-0.513416		4320	-0.586085		4320	-0.796968		4320	-0.639174		4320	-0.764171		4320	-0.994156		4320	-0.734913		4320	-0.430151		5341	1.13673		4891	0.589963					6592	0.174559
			4330	-0.561394		4330	2.47443		4330	-0.788424		4330	-0.331258		4330	-0.977705		4330	-0.707198		4330	-0.812787		4330	-1.01892		4330	-0.850061		4330	-0.766074		5349	0.696488		4898	0.560834					6603	0.255307
			4340	-0.545839		4340	1.8555		4340	-0.469994		4340	-0.526126		4340	-0.933414		4340	-0.685717		4340	-0.855326		4340	-0.878584		4340	-0.712423		4340	-0.53356		5357	0.932275		4905	0.589963					6615	0.168577
			4350	-0.522506		4350	0.458928		4350	-0.45552		4350	-0.686017		4350	-0.91569		4350	-0.689297		4350	-1.02244		4350	-0.779523		4350	-0.571188		4350	-0.608668		5370	-0.283476		4911	0.421011					6626	0.159605
			4360	-0.553617		4360	0.534311		4360	-0.889743		4360	-0.596078		4360	-0.900229		4360	-0.691087		4360	-0.873557		4360	-1.00241		4360	-0.87255		4360	-0.712111		5415	-0.234125		4918	0.869608					6638	0.141661
			4370	-0.444728		4370	0.577954		4370	-1.10685		4370	-0.686017		4370	-0.740431		4370	-0.678556		4370	-0.925211		4370	-0.59791		4370	-0.322901		4370	-0.468114		5430	0.83749		4925	0.863782					6650	0.141661
			4380	-0.203618		4380	0.0264667		4380	-0.658157		4380	-0.656037		4380	-0.597643		4380	-0.651705		4380	-0.885711		4380	-0.399787		4380	0.221351		4380	-0.347533		5445	-0.452678		4932	0.700656					6662	0.0848375
			4390	-0.0636185		4390	0.752525		4390	0.00765215		4390	-0.711		4390	-0.584541		4390	-0.594421		4390	-0.876595		4390	-0.0530716		4390	0.394072		4390	-0.36859		5459	-0.719015		4939	0.514226					6673	0.362973
			4400	0.0219367		4400	1.32385		4400	0.383979		4400	-0.720993		4400	-0.626291		4400	-0.456582		4400	-0.843172		4400	0.194582		4400	0.400369		4400	-0.376093		5473	0.504569		4945	0.566659					6682	0.512508
			4410	0.255269		4410	1.04612		4410	1.04979		4410	-0.706003		4410	-0.578245		4410	-0.200596		4410	-0.897865		4410	0.235858		4410	0.250138		4410	-0.368239		5488	0.659671		4952	0.677352					6692	0.47961
			4420	0.309713		4420	-0.719429		4420	0.311609		4420	-0.895874		4420	-0.740709		4420	-0.27399		4420	-0.98902		4420	0.169817		4420	-0.188862		4420	-0.244863		5499	0.510052		4958	1.25412					6702	0.838494
			4430	0.0686032		4430	-1.48516		4430	-0.77395		4430	-0.93085		4430	-0.853447		4430	-0.318743		4430	-1.01029		4430	0.0872655		4430	-0.218549		4430	-0.312221		5519	0.152064		4965	-0.697568					6711	1.28112
			4440	-0.281395		4440	-1.35423		4440	-0.962114		4440	-0.885881		4440	-0.854167		4440	-0.404669		4440	-0.931288		4440	-0.24294		4440	-0.17087		4440	-0.304367		5530	0.339283		4975	-0.476182					6719	1.26916
			4450	-0.359173		4450	-1.13602		4450	-0.817372		4450	-0.780952		4450	-0.788234		4450	-0.392138		4450	-0.982943		4450	-0.24294		4450	-0.205055		4450	-0.42836		5542	1.5284		4979	-0.610179					6726	0.847466
			4460	-0.421395		4460	-1.0646		4460	-0.556838		4460	-0.785949		4460	-0.757115		4460	-0.445841		4460	-0.879634		4460	-0.333746		4460	-0.309407		4460	-0.438695		5554	1.43988		4985	-0.528616					6735	0.662043
			4470	-0.57695		4470	-0.977319		4470	-0.614735		4470	-0.676024		4470	-0.733976		4470	-0.440471		4470	-0.584899		4470	-0.647441		4470	-0.421856		4470	-0.412047		5566	1.21036		4989	-0.627657					6745	0.65008
			4480	-0.678061		4480	-0.909871		4480	-0.759476		4480	-0.501143		4480	-0.760892		4480	-0.456582		4480	-0.484629		4480	-1.02718		4480	-0.683637		4480	-0.42623		5580	0.0141953		4995	-0.767479					6754	0.611201
			4490	-0.779171		4490	-0.671819		4490	-0.889743		4490	-0.236323		4490	-0.664403		4490	-0.563989		4490	-0.560591		4490	-1.09322		4490	-0.735813		4490	-0.521277		5594	0.853941		4999	-0.482008					6764	0.530452
			4500	-0.763616		4500	-0.584533		4500	-0.52789		4500	-0.486153		4500	-0.569926		4500	-0.533557		4500	-0.457283		4500	-0.548379		4500	-0.394868		4500	-0.638331		5608	0.448168		5025	-0.289753					6774	-0.833308
			4510	-0.755838		4510	-0.489312		4510	-0.571312		4510	-0.506139		4510	-0.563641		4510	-0.479854		4510	-0.214203		4510	-0.449318		4510	-0.180766		4510	-0.494399		5622	1.07876		5050	-0.289753					6799	-0.851252
			4520	-0.771394		4520	-0.489312		4520	-0.788424		4520	-0.301279		4520	-0.359361		4520	-0.42257		4520	-0.168625		4520	-0.168643		4520	-0.268026		4520	-0.479526		5638	0.618937		5051	-0.417923					6819	-1.15032
			4530	-0.779171		4530	-0.552793		4530	-0.716054		4530	-0.306275		4530	-0.509782		4530	-0.499545		4530	-0.302319		4530	-0.342001		4530	-0.403864		4530	-0.551967		5666	0.363567		5061	-0.610179					6857	-1.05462
			4540	-0.849171		4540	-0.350449		4540	-0.600261		4540	-0.351245		4540	-0.602887		4540	-0.404669		4540	-0.0926628		4540	-0.342001		4540	-0.274323		4540	-0.667024		5670	1.24483		5071	-0.784957					6891	-1.08752
			4550	-0.763616		4550	-0.449637		4550	0.0800227		4550	-0.561102		4550	-0.454022		4550	-0.300842		4550	0.0835701		4550	0.698145		4550	0.210556		4550	-0.57433		5685	0.399601		5081	-0.942257					6926	-1.07855
			4560	-0.771394		4560	-0.0806566		4560	-0.498942		4560	-0.386221		4560	-0.157865		4560	-0.248929		4560	0.834079		4560	1.19345		4560	0.109802		4560	0.28859		5698	0.525719		5091	-0.767479					6961	-0.973871
			4570	-0.701394		4570	0.43909		4570	-0.426571		4570	0.013507		4570	-0.541747		4570	-0.155843		4570	3.38034		4570	-0.185154		4570	-0.21495		4570	-0.0079489		5712	1.55033		5101	-0.447053					6989	-1.24602
			4580	-0.545839		4580	-0.231423		4580	0.441876		4580	-0.266303		4580	-0.418044		4580	-0.0394852		4580	3.31653		4580	0.954054		4580	0.59648		4580	0.0261899		5726	1.08033		5111	-0.266449
			4590	-0.584728		4590	-0.421864		4590	0.847151		4590	-0.401211		4590	-0.141619		4590	-0.082448		4590	2.93064		4590	0.755931		4590	1.45559		4590	0.444822		5740	1.13203		5119	0.927867
			4600	-0.553617		4600	0.00662904		4600	-0.513416		4600	-0.146384		4600	-0.463562		4600	0.520821		4600	3.29222		4600	0.450491		4600	0.805184		4600	0.127735		5753	1.54485		5125	0.991953
			4610	-0.475839		4610	0.105817		4610	-0.0936667		4610	0.223364		4610	-0.658953		4610	1.99946		4610	4.41951		4610	0.516532		4610	1.04358		4610	-0.247114		5767	1.39367		5131	1.03856
			4620	-0.164729		4620	-0.132235		4620	0.0944968		4620	0.103446		4620	-0.250568		4620	1.34606		4620	4.83274		4620	2.03548		4620	2.46673		4620	-0.0028541		5781	0.0815629		5137	0.997778
			4630	-0.226951		4630	-0.18778		4630	0.152393		4630	-0.201347		4630	-0.346069		4630	1.32279		4630	3.98196		4630	1.81259		4630	1.35663		4630	0.126851		5809	0.291499		5143	0.956997
			4640	-0.328062		4640	-0.0171761		4640	-0.238408		4640	-0.156377		4640	-0.402718		4640	0.626438		4640	3.04307		4640	0.67338		4640	0.409365		4640	-0.243907		5823	0.192798		5149	1.24829
			4650	-0.141396		4650	0.0978823		4650	-0.252882		4650	0.198381		4650	0.0805911		4650	0.590635		4650	3.21322		4650	0.541298		4650	0.656752		4650	-0.35408		5836	0.34085		5155	1.38229
			4660	0.651934		4660	-0.263163		4660	-0.0212961		4660	0.153412		4660	0.326612		4660	0.479648		4660	2.1224		4660	0.970564		4660	0.302314		4660	-0.413548		5850	-0.14404		5163	0.520052
			4670	0.59749		4670	-0.124299		4670	-0.542364		4670	-0.116405		4670	-0.271015		4670	0.318538		4670	2.64199		4670	-0.399787		4670	-0.297713		4670	-0.318901		5869	-1.09032		5170	0.339448
			4680	0.659712		4680	0.109785		4680	-0.585787		4680	0.113439		4680	-0.422128		4680	0.057181		4680	2.44448		4680	-0.713482		4680	-0.511815		4680	-0.448255		5893	-0.682198		5178	0.257885
			4690	0.675268		4690	0.13359		4690	-0.585787		4690	0.458204		4690	-0.328684		4690	0.123415		4690	1.95528		4690	-0.61442		4690	-0.509116		4690	-0.294601		5915	-0.677498		5179	-0.0217597
			4700	0.278602		4700	0.0185316		4700	-0.368675		4700	0.583119		4700	-0.191174		4700	0.180699		4700	1.81551		4700	-0.449318		4700	0.316707		4700	0.18287		5938	-0.430744		5180	0.974475
			4710	0.146381		4710	-0.259196		4710	0.427401		4710	0.213371		4710	-0.0658303		4710	0.318538		4710	1.64232		4710	-0.622675		4710	0.901441		4710	0.339139		5962	-0.881951		5183	0.100585
			4720	0.04527		4720	-0.195715		4720	0.355031		4720	-0.166371		4720	-0.0263473		4720	0.180699		4720	1.33543		4720	-0.647441		4720	-0.016141		4720	0.707549		6020	-1.077		5187	0.444315
			4730	0.496379		4730	-0.0766891		4730	-0.469994		4730	-0.346248		4730	0.249356		4730	0.128786		4730	1.43874		4730	-1.23355		4730	0.50832		4730	0.560345		6039	-0.8232		5194	0.205452
			4740	0.651934		4740	-0.366319		4740	0.123445		4740	-0.466167		4740	0.334534		4740	0.773227		4740	0.405651		4740	0.343174		4740	0.645057		4740	0.766242		6058	-0.538063		5202	0.415185
			4750	0.247491		4750	-0.699592		4750	0.847151		4750	-0.740979		4750	0.199932		4750	1.0865		4750	-0.621361		4750	0.268878		4750	0.778197		4750	1.07728		6077	-0.000688294		5209	0.0306737
			4760	0.706379		4760	-0.882098		4760	-0.672631		4760	-0.686017		4760	-0.2259		4760	0.672981		4760	-0.660862		4760	-0.185154		4760	0.340996		4760	0.15713		6095	-0.523179		5224	0.339448
			4770	0.504157		4770	-1.02096		4770	-1.20817		4770	-0.516132		4770	-0.776794		4770	-0.175534		4770	-0.621361		4770	-0.804288		4770	-0.155577		4770	-0.706363		6115	-0.724499		5231	0.327796
			4780	-0.188062		4780	-0.259196		4780	-1.1937		4780	-0.481156		4780	-0.858115		4780	-0.293682		4780	-0.174702		4780	-0.300725		4780	-0.0737148		4780	-0.626101		6132	-0.798133		5238	1.30073
			4790	-0.57695		4790	0.363707		4790	-0.716054		4790	-0.69601		4790	-0.717344		4790	-0.175534		4790	-0.284088		4790	0.103776		4790	0.31041		4790	-0.378356		6151	-0.702565		5244	1.07352
			4800	-0.693616		4800	0.109785		4800	-0.28183		4800	-0.69601		4800	-0.581019		4800	-0.0967689		4800	-0.654785		4800	0.0212245		4800	0.602777		4800	-0.403806		6170	-0.313243		5249	1.23082
			4810	-0.584728		4810	-0.398059		4810	-0.52789		4810	-0.526126		4810	-0.499732		4810	-0.195225		4810	-0.6244		4810	-0.0530716		4810	0.15658		4810	-0.440583		6190	-0.543546		5260	1.60368
			4820	-0.475839		4820	-0.636111		4820	-0.745002		4820	-0.671027		4820	-0.625311		4820	-0.207756		4820	-0.688208		4820	-0.317236		4820	-0.0791123		4820	-0.367731		6231	-0.343793		5266	1.70854
			4830	-0.304729		4830	-0.715462		4830	-0.469994		4830	-0.661034		4830	-0.250424		4830	-0.143312		4830	-0.715555		4830	-0.342001		4830	-0.0854094		4830	-0.0327331		6252	-0.582713		5271	1.84254
			4840	0.0608255		4840	-0.548825		4840	0.0221263		4840	-0.616064		4840	0.00999154		4840	0.141316		4840	-0.748978		4840	0.169817		4840	-0.0611205		4840	0.601926		6275	-0.874118		5276	1.67941
			4850	0.0374922		4850	-0.457572		4850	-0.339727		4850	-0.426194		4850	0.011169		4850	0.843042		4850	-0.56363		4850	0.0377348		4850	-0.108799		4850	0.410962		6299	-1.1475		5280	1.65611
			4860	-0.359173		4860	-0.243325		4860	-0.860795		4860	-0.206343		4860	0.232412		4860	0.34718		4860	-0.508937		4860	-0.284215		4860	0.22225		4860	0.65291		6325	-0.777766		5285	1.35316
			4870	-0.33584		4870	-0.52502		4870	-0.426571		4870	-0.531122		4870	0.648819		4870	0.04107		4870	-0.791517		4870	-0.110857		4870	0.545203		4870	0.714943		6356	-1.27284		5289	1.2949
			4880	-0.0325075		4880	-0.715462		4880	0.108971		4880	-0.69601		4880	0.82023		4880	0.0697118		4880	-0.949519		4880	0.343174		4880	1.17312		4880	0.573064		6358	-0.0343721		5298	1.50463
			4890	-0.110285		4890	-0.640079		4890	0.0800227		4890	-0.706003		4890	0.439591		4890	-0.0215841		4890	-0.90698		4890	0.665124		4890	1.02019		4890	-0.226977		6375	0.253115		5307	1.63863
			4900	-0.468061		4900	-0.298871		4900	-0.498942		4900	-0.621061		4900	-0.317329		4900	-0.365286		4900	-0.590976		4900	0.112031		4900	-0.340893		4900	-0.363302		6391	-1.30026		5311	1.58037
			4910	-0.452506		4910	0.47083		4910	-0.716054		4910	-0.121401		4910	0.097382		4910	-0.365286		4910	-0.353974		4910	0.40096		4910	-0.787989		4910	-0.118449		6398	-0.741732		5315	2.23288
			4920	-0.102507		4920	1.05802		4920	0.355031		4920	-0.171367		4920	0.864623		4920	-0.26146		4920	0.0258386		4920	0.987074		4920	0.24564		4920	1.02713		6421	-0.102523		5320	2.08723
			4930	0.395269		4930	0.839811		4930	0.644513		4930	0.138422		4930	1.39878		4930	0.325698		4930	0.478575		4930	2.48951		4930	2.0853		4930	1.01735		6429	-1.14437		5324	1.87167
			4940	0.566379		4940	0.593824		4940	1.02084		4940	0.0984492		4940	1.49573		4940	1.03637		4940	1.74259		4940	3.56267		4940	1.98455		4940	0.785774		6438	-0.370427		5328	1.75515
			4950	0.644157		4950	0.740622		4950	0.297134		4950	0.238354		4950	1.04429		4950	0.522611		4950	1.97048		4950	2.07675		4950	1.24059		4950	0.937626		6446	0.400384		5332	1.65028
			4960	0.706379		4960	0.752525		4960	0.0655486		4960	0.498177		4960	1.76128		4960	0.289896		4960	1.06197		4960	1.68876		4960	1.04537		4960	1.21076		6451	-0.429961		5337	2.47174
			4970	1.59304		4970	0.161363		4970	1.22348		4970	-0.011476		4970	1.64633		4970	0.289896		4970	0.688231		4970	2.14279		4970	0.321205		4970	3.75413		6460	-0.0218386		5341	1.65611
			4980	2.12193		4980	0.0621745		4980	0.630039		4980	-0.0164726		4980	1.26035		4980	0.239773		4980	0.663923		4980	1.97769		4980	0.214154		4980	4.394		6467	0.153631		5345	2.54165
			4990	2.84526		4990	-0.513118		4990	1.29585		4990	-0.136391		4990	1.91089		4990	0.0822426		4990	0.454267		4990	1.93641		4990	0.203359		4990	3.849		6484	-0.8232		5349	2.62321
			5000	1.79526		5000	-0.576598		5000	0.0944968		5000	-0.156377		5000	0.823839		5000	-0.146892		5000	0.0379926		5000	0.533042		5000	-0.648553		5000	2.90411		6499	-0.736249		5353	2.9786
			5010	0.387491		5010	-0.854325		5010	-0.498942		5010	0.063473		5010	0.359842		5010	-0.333064		5010	0.229418		5010	0.054245		5010	-0.585581		5010	0.429163		6500	0.0839129		5357	2.74556
			5020	0.403046		5020	-1.02493		5020	0.268186		5020	-0.271299		5020	0.414451		5020	0.0911932		5020	0.627461		5020	0.805462		5020	0.0990065		5020	-0.6773		6522	-0.00382167		5364	2.62904
			5030	1.20415		5030	-1.21934		5030	0.543194		5030	-0.426194		5030	0.270475		5030	0.0536008		5030	0.390458		5030	0.945799		5030	0.293318		5030	-0.528913		6536	-0.386094		5370	-0.388793
			5040	1.25082		5040	-1.20347		5040	0.45635		5040	-0.416201		5040	0.268043		5040	0.114465		5040	0.527191		5040	1.01184		5040	0.401269		5040	-0.531503		6549	0.196715		5384	-0.359664
			5050	0.877489		5050	-0.945578		5050	-0.0647184		5050	-0.286289		5050	0.0717369		5050	0.0213787		5050	0.733809		5050	0.929288		5050	0.234845		5050	-0.581361		6560	-0.10409		5415	0.0131959
			5060	0.294158		5060	-0.794812		5060	-0.498942		5060	0.313303		5060	0.166946		5060	0.0894031		5060	1.05589		5060	0.128541		5060	-0.21495		5060	-0.767322		6571	-0.684548		5423	0.176322
			5070	0.418602		5070	-1.00906		5070	-0.296304		5070	0.128429		5070	0.322973		5070	0.452797		5070	0.524152		5070	0.40096		5070	0.0882114		5070	-0.795455		6581	-0.294443		5430	-0.318882
			5080	0.854156		5080	-1.13205		5080	0.0800227		5080	0.0284968		5080	0.198983		5080	0.467117		5080	0.460344		5080	0.268878		5080	-0.28242		5080	-0.754788		6590	-0.784816		5438	0.211278
			5090	1.23527		5090	-1.24711		5090	0.152393		5090	0.103446		5090	0.379493		5090	0.594216		5090	0.776348		5090	-0.0530716		5090	-0.618866		5090	-0.643284		6599	-0.931302		5445	0.339448
			5100	1.33638		5100	-1.40581		5100	-0.0791925		5100	0.398245		5100	0.367626		5100	0.81261		5100	1.05285		5100	-0.680461		5100	-0.781692		5100	-0.614283		6610	-0.850617		5452	-0.0567153
			5110	1.59304		5110	-1.65577		5110	-0.0647184		5110	-0.011476		5110	0.669525		5110	1.07039		5110	0.54846		5110	-0.25945		5110	-0.186163		5110	-0.646479		6620	-0.862367		5459	0.0539774
			5120	1.76415		5120	-1.67957		5120	-0.0212961		5120	-0.086425		5120	0.428657		5120	1.22971		5120	0.347919		5120	-0.29247		5120	-0.357086		5120	-0.739881		6630	-0.999453		5466	-0.0042819
			5130	1.47638		5130	-1.71131		5130	-0.00682196		5130	-0.406207		5130	0.0498538		5130	0.880634		5130	0.256764		5130	-0.300725		5130	-0.417358		5130	-0.806118		6642	-1.22114		5473	0.38023
			5140	0.768601		5140	-1.68354		5140	0.52872		5140	-0.151381		5140	0.248622		5140	0.66761		5140	0.566691		5140	-0.829054		5140	-0.451542		5140	-0.615936		6652	-1.1287		5481	-0.248971
			5150	0.146381		5150	-1.13999		5150	1.209		5150	-0.451177		5150	0.45444		5150	0.794709		5150	-0.332704		5150	-0.0530716		5150	0.500223		5150	-0.187005		6663	-0.82555		5488	-0.400445
			5160	0.0530477		5160	-0.386157		5160	0.0800227		5160	-0.0164726		5160	0.217594		5160	0.0965636		5160	-0.284088		5160	-0.24294		5160	0.0198426		5160	-0.0913414		6675	-0.524746		5494	0.0131959
			5170	0.519713		5170	-0.326644		5170	-0.687105		5170	-0.0314624		5170	0.359949		5170	0.230822		5170	-0.202049		5170	-0.218174		5170	0.145785		5170	-0.00765846		6683	-0.84435		5499	0.648223
			5180	0.410824		5180	-1.04873		5180	-0.52789		5180	-0.171367		5180	0.114754		5180	0.399093		5180	0.296265		5180	0.145051		5180	0.717025		5180	0.0843625		6691	0.216298		5509	0.729786
			5190	0.543046		5190	-1.25505		5190	-0.687105		5190	-0.456173		5190	-0.0876859		5190	0.706993		5190	0.454267		5190	1.20171		5190	1.79563		5190	0.256073		6699	-1.58539		5519	1.1143
			5200	1.34415		5200	-1.1995		5200	-0.77395		5200	-0.18136		5200	-0.121213		5200	0.631808		5200	0.429959		5200	1.01184		5200	0.767402		5200	0.101946		6730	-0.874901		5525	1.23664
			5210	1.42193		5210	-1.2114		5210	-0.687105		5210	0.0784628		5210	0.0866315		5210	0.406254		5210	0.50896		5210	0.648614		5210	-0.185264		5210	0.0483843		6734	-0.766016		5530	1.56289
			5220	1.77193		5220	-1.15983		5220	-0.585787		5220	-0.346248		5220	0.252996		5220	-0.130781		5220	-0.357012		5220	0.334919		5220	-0.681837		5220	0.0921802		6742	-0.623447		5536	0.974475
			5230	2.66637		5230	-1.20347		5230	-0.687105		5230	-0.21134		5230	0.105548		5230	-0.537137		5230	-0.505898		5230	-0.507104		5230	-0.865354		5230	-0.0595866		6749	-0.285042		5542	0.986127
			5240	2.86859		5240	-0.659916		5240	-0.658157		5240	-0.0914216		5240	0.182453		5240	0.161008		5240	-0.308396		5240	0.318409		5240	-0.0980037		5240	0.123862		6756	-0.624231		5548	0.758915
			5250	3.06304		5250	0.903291		5250	-0.267356		5250	0.468198		5250	0.379829		5250	1.12588		5250	0.135225		5250	0.68989		5250	0.403967		5250	0.168965		6763	-0.8232		5554	0.520052
			5260	1.49971		5260	0.827908		5260	1.29585		5260	0.583119		5260	0.353251		5260	1.26193		5260	0.673039		5260	0.128541		5260	-0.0890078		5260	0.124358		6770	-1.39112		5560	0.601615
			5270	0.11527		5270	-0.00924108		5270	1.25243		5270	0.138422		5270	0.423611		5270	0.689092		5270	0.709501		5270	0.227603		5270	0.0828139		5270	0.195008		6780	-1.29791		5566	0.747263
			5280	-0.258062		5280	0.0463044		5280	0.716884		5280	0.693045		5280	0.369813		5280	-0.155843		5280	1.48432		5280	-0.564889		5280	0.695434		5280	0.185617		6794	-1.41854		5573	0.141366
			5290	-0.0947295		5290	-0.290936		5290	1.93271		5290	0.253344		5290	0.27364		5290	-0.0287445		5290	1.09235		5290	0.235858		5290	0.641459		5290	0.136908		6807	-1.29164		5580	0.263711
			5300	0.42638		5300	-0.604371		5300	1.73007		5300	0.228361		5300	-0.108141		5300	-0.0699172		5300	1.21389		5300	0.318409		5300	-0.00354676		5300	0.135637		6820	-1.40366		5587	0.281189
			5310	0.04527		5310	-1.10031		5310	0.412927		5310	0.313303		5310	0.0506184		5310	0.0374898		5310	1.37493		5310	0.194582		5310	-0.000847992		5310	0.359978		6833	-1.32376		5594	0.281189
			5320	-0.172507		5320	-1.48516		5320	0.0366004		5320	-0.206343		5320	0.432021		5320	0.155637		5320	0.0136846		5320	1.09439		5320	0.954516		5320	0.426609		6850	-1.43578		5601	0.153018
			5330	-0.258062		5330	-1.39788		5330	0.369505		5330	-0.406207		5330	0.306427		5330	1.15452		5330	-0.192933		5330	0.698145		5330	1.35213		5330	0.548001		6859	-1.62221		5608	0.252059
			5340	-0.343617		5340	-1.13999		5340	-0.122615		5340	-0.19635		5340	0.0353904		5340	0.617487		5340	0.0167231		5340	-0.350256		5340	1.27117		5340	0.32285		6884	-1.63161		5615	-0.0450634
			5350	-0.561394		5350	-0.648014		5350	-1.09238		5350	1.07778		5350	0.015876		5350	-0.163003		5350	1.80944		5350	-0.688716		5350	1.05437		5350	-0.27859		6915	-1.52351		5622	-0.0683672
			5360	-0.553617		5360	-0.489312		5360	-1.03448		5360	0.762997		5360	-0.010682		5360	0.454587		5360	0.958657		5360	0.978819		5360	1.66699		5360	-0.296101		6937	-1.47416		5630	0.176322
			5370	-0.50695		5370	-0.298871		5370	-0.571312		5370	0.533153		5370	0.0926414		5370	0.101934		5370	0.120032		5370	0.607339		5370	1.04358		5370	-0.0895261		6962	-1.17336		5638	0.292841
			5380	-0.468061		5380	-0.227455		5380	-0.643683		5380	0.348279		5380	-0.141687		5380	-0.239978		5380	-0.0227774		5380	0.310154		5380	0.35449		5380	-0.120918		6983	-1.51568		5654	0.391881
			5390	-0.452506		5390	0.232778		5390	-0.716054		5390	0.433221		5390	-0.211669		5390	-0.325904		5390	0.00456911		5390	0.0872655		5390	-0.52171		5390	-0.101688					5670	0.432663
			5400	-0.351395		5400	0.641434		5400	-0.180511		5400	0.458204		5400	0.0915556		5400	-0.377817		5400	-0.366128		5400	-0.416297		5400	-0.770897		5400	0.128751					5678	0.153018
			5410	-0.312506		5410	0.205006		5410	0.890573		5410	-0.19635		5410	0.19305		5410	-0.444051		5410	-0.755055		5410	0.0459899		5410	-0.7637		5410	0.393717					5685	0.648223
			5420	-0.328062		5420	0.280389		5420	-0.571312		5420	0.128429		5420	0.0387486		5420	-0.361706		5420	-0.250665		5420	0.788951		5420	-0.394868		5420	0.354677					5698	0.123889
			5430	-0.374728		5430	0.284356		5430	0.0366004		5430	-0.0214692		5430	0.261085		5430	-0.259669		5430	-0.329666		5430	1.14392		5430	-0.438049		5430	0.458691					5705	0.362752
			5440	-0.421395		5440	1.55793		5440	0.152393		5440	-0.0764318		5440	0.0793219		5440	-0.42436		5440	-0.211164		5440	0.648614		5440	-0.527108		5440	0.160567					5712	0.0831071
			5450	-0.382506		5450	2.34747		5450	0.0655486		5450	0.173398		5450	0.129327		5450	-0.381397		5450	-0.22028		5450	0.508277		5450	-0.313006		5450	0.557247					5719	0.187974
			5460	-0.359173		5460	1.58174		5460	0.0510745		5460	0.613099		5460	0.411469		5460	-0.485224		5460	-0.147356		5460	0.153307		5460	-0.205055		5460	0.291156					5726	0.415185
			5470	-0.382506		5470	1.30401		5470	-0.194985		5470	1.1977		5470	0.399082		5470	-0.57115		5470	-0.0744318		5470	-0.077837		5470	-0.559493		5470	0.224935					5733	0.246233
			5480	-0.491395		5480	-0.20365		5480	0.557669		5480	0.3183		5480	0.407661		5480	-0.463743		5480	-0.284088		5480	0.0294797		5480	0.209656		5480	0.420353					5740	0.100585
			5490	-0.553617		5490	-0.596436		5490	-0.45552		5490	0.00851042		5490	-0.142278		5490	-0.460162		5490	-0.107855		5490	-0.449318		5490	0.701732		5490	0.411555					5747	0.386056
			5500	-0.429173		5500	-0.398059		5500	-0.469994		5500	0.213371		5500	-0.153286		5500	-0.524607		5500	0.0319156		5500	-0.994156		5500	-0.312106		5500	0.48834					5753	-0.17906
			5510	-0.33584		5510	-0.386157		5510	0.311609		5510	-0.311272		5510	0.249922		5510	-0.547878		5510	-0.180779		5510	-0.399787		5510	-0.251834		5510	0.75713					5760	0.38023
			5520	-0.444728		5520	-0.271098		5520	-0.137089		5520	-0.331258		5520	0.0879008		5520	-0.449422		5520	-0.192933		5520	-0.515359		5520	0.163777		5520	0.280216					5767	0.619093
			5530	-0.639172		5530	-0.636111		5530	0.195816		5530	-0.301279		5530	0.0152383		5530	-0.243558		5530	-0.432975		5530	0.40096		5530	1.11015		5530	0.108227					5774	0.72396
			5540	-0.584728		5540	-0.0449489		5540	-0.542364		5540	-0.011476		5540	0.0955469		5540	-0.130781		5540	-0.183818		5540	1.57319		5540	1.30086		5540	0.459175					5781	0.572485
			5550	-0.623616		5550	0.570018		5550	-0.716054		5550	1.73234		5550	0.0865398		5550	0.0589711		5550	0.682154		5550	0.921033		5550	1.24598		5550	0.116504					5795	0.572485
			5560	-0.693616		5560	0.490668		5560	0.0366004		5560	-0.0764318		5560	0.605573		5560	-0.0162137		5560	0.284111		5560	1.54842		5560	0.641459		5560	0.45817					5809	0.292841
			5570	-0.74806		5570	-0.286968		5570	0.45635		5570	0.27333		5570	0.489413		5570	-0.134361		5570	1.08931		5570	0.161562		5570	0.140388		5570	0.960244					5816	-0.476182
			5580	-0.701394		5580	-0.457572		5580	0.383979		5580	0.348279		5580	0.578016		5580	-0.241768		5580	1.2382		5580	-0.325491		5580	-0.184364		5580	0.69437					5823	0.0248478
			5590	-0.569172		5590	-0.286968		5590	-0.0936667		5590	0.218368		5590	0.471521		5590	-0.202386		5590	0.511998		5590	0.731165		5590	0.663949		5590	0.737198					5830	0.246233
			5600	-0.584728		5600	-0.322676		5600	-0.571312		5600	0.493181		5600	0.186459		5600	-0.225657		5600	1.16528		5600	-0.102602		5600	0.645957		5600	-0.386101					5836	0.32197
			5610	-0.64695		5610	-0.596436		5610	-0.122615		5610	0.108442		5610	0.294835		5610	-0.195225		5610	1.66967		5610	-0.29247		5610	0.528111		5610	-0.432257					5843	0.199626
			5620	-0.413617		5620	-0.521053		5620	-0.122615		5620	-0.086425		5620	0.804662		5620	-0.159423		5620	0.0987625		5620	1.49064		5620	1.32245		5620	-0.285464					5850	0.0131959
			5630	0.014159		5630	-0.108429		5630	-0.498942		5630	0.198381		5630	0.537064		5630	-0.209546		5630	0.484652		5630	0.921033		5630	0.0459307		5630	-0.208897					5869	-1.29764
			5640	0.0297145		5640	0.379577		5640	-0.0502443		5640	0.0534798		5640	0.582436		5640	-0.333064		5640	0.809771		5640	0.945799		5640	0.13409		5640	0.114435					5881	-1.22773
			5650	-0.172507		5650	0.696979		5650	-0.0647184		5650	1.12275		5650	0.936848		5650	-0.229237		5650	0.688231		5650	0.978819		5650	1.00579		5650	0.299288					5893	-0.983039
			5660	-0.172507		5660	0.335934		5660	0.340557		5660	-0.146384		5660	0.953685		5660	-0.0878183		5660	-0.436013		5660	1.67225		5660	2.18246		5660	0.290054					5904	-0.790783
			5670	-0.475839		5670	0.605726		5670	-0.383149		5670	0.178395		5670	0.94532		5670	-0.198806		5670	-0.426898		5670	1.25949		5670	1.56894		5670	0.101172					5915	-0.971387
			5680	-0.662505		5680	0.685077		5680	-0.137089		5680	0.193385		5680	0.217349		5680	-0.189855		5680	0.0197616		5680	0.211092		5680	0.283422		5680	0.206819					5927	-1.09373
			5690	-0.724727		5690	-0.0251112		5690	0.355031		5690	-0.061442		5690	0.662827		5690	-0.243558		5690	0.0562236		5690	0.68989		5690	1.09665		5690	0.152483					5938	-1.28599
			5700	-0.74806		5700	-0.195715		5700	-0.45552		5700	0.56813		5700	1.01794		5700	-0.139732		5700	0.518075		5700	0.590828		5700	0.602777		5700	-0.235387					5950	-1.5365
			5710	-0.74806		5710	0.633499		5710	-0.614735		5710	0.987844		5710	0.347486		5710	-0.0788678		5710	0.26588		5710	1.34204		5710	0.96801		5710	-0.00113567					5962	-1.43164
			5720	-0.732505		5720	0.609694		5720	0.789254		5720	0.0185036		5720	0.902869		5720	0.0500206		5720	-0.250665		5720	1.6805		5720	1.11734		5720	0.364891					5982	-1.05878
			5730	-0.701394		5730	-0.275066		5730	0.832677		5730	-0.261306		5730	0.709208		5730	-0.281151		5730	-0.132163		5730	0.500022		5730	0.0954081		5730	0.871224					6020	-1.22773
			5740	-0.849171		5740	-0.211585		5740	-0.412097		5740	-0.036459		5740	0.0201884		5740	-0.42615		5740	-0.0683548		5740	-0.342001		5740	-0.507317		5740	0.318953					6030	-1.23938
			5750	-0.880282		5750	0.0224992		5750	-1.00554		5750	0.917891		5750	-0.107801		5750	-0.390348		5750	0.0531851		5750	-0.680461		5750	-0.155577		5750	0.0467748					6039	-0.872346
			5760	-0.911393		5760	-0.0171761		5760	-0.933165		5760	1.22768		5760	-0.112072		5760	-0.290101		5760	-0.205087		5760	-0.391532		5760	0.145785		5760	-0.0872147					6049	-0.52279
			5770	-0.81806		5770	0.0304342		5770	-0.658157		5770	0.842942		5770	0.152663		5770	-0.374237		5770	-0.171664		5770	-0.102602		5770	0.0558262		5770	0.0392233					6058	-0.750001
			5780	-0.864727		5780	-0.0885917		5780	-0.0357702		5780	0.193385		5780	0.267141		5780	-0.413619		5780	0.107878		5780	-0.91986		5780	-0.178967		5780	0.191837					6068	-0.89565
			5790	-0.880282		5790	0.443057		5790	0.152393		5790	0.0984492		5790	0.0683267		5790	-0.460162		5790	0.095724		5790	-0.853819		5790	-0.818575		5790	0.395726					6077	-1.09373
			5800	-0.903615		5800	2.23241		5800	-0.629209		5800	0.887912		5800	-0.241789		5800	-0.202386		5800	0.250687		5800	0.293644		5800	-0.845563		5800	0.188739					6086	-0.720872
			5810	-0.794727		5810	3.45441		5810	-0.20946		5810	0.248347		5810	-0.104591		5810	-0.0555963		5810	-0.107855		5810	1.26775		5810	-0.606272		5810	0.176868					6095	-0.720872
			5820	-0.763616		5820	2.97831		5820	-0.498942		5820	0.877919		5820	-0.194522		5820	-0.0699172		5820	-0.123048		5820	1.39983		5820	-0.859956		5820	-0.0519989					6105	-0.715046
			5830	-0.716949		5830	1.80392		5830	-0.238408		5830	0.673058		5830	0.327759		5830	-0.0717073		5830	0.803694		5830	0.169817		5830	-0.668344		5830	0.0589006					6115	-0.487834
			5840	-0.623616		5840	1.54603		5840	0.123445		5840	0.423228		5840	0.0882678		5840	-0.035905		5840	0.636577		5840	0.516532		5840	-0.370579		5840	0.260587					6124	-0.400445
			5850	-0.608061		5850	1.0858		5850	-0.252882		5850	0.658068		5850	0.206125		5850	0.0715019		5850	0.69127		5850	0.417471		5850	-0.125891		5850	0.121769					6132	-0.662612
			5860	-0.623616		5860	0.193103		5860	-0.252882		5860	0.108442		5860	0.168797		5860	-0.0323248		5860	0.24461		5860	0.632104		5860	0.35449		5860	0.125968					6142	-1.12286
			5870	-0.452506		5870	0.141525		5870	-0.166037		5870	0.203378		5870	0.598355		5870	-0.257879		5870	-0.460321		5870	0.863247		5870	0.918533		5870	0.141966					6151	-0.656786
			5880	-0.57695		5880	-0.167942		5880	0.0366004		5880	0.323296		5880	0.290125		5880	-0.379607		5880	-0.311435		5880	0.219348		5880	0.387775		5880	0.0639591					6161	-0.790783
			5890	-0.74806		5890	-0.437734		5890	-0.296304		5890	-0.406207		5890	0.090057		5890	-0.277571		5890	-0.475514		5890	0.615594		5890	0.842967		5890	0.498203					6170	-1.05295
			5900	-0.755838		5900	-0.548825		5900	-0.947639		5900	0.348279		5900	-0.183574		5900	-0.205966		5900	-0.120009		5900	0.153307		5900	0.167375		5900	-0.22567					6180	-0.953909
			5910	-0.763616		5910	-0.548825		5910	-0.296304		5910	0.483187		5910	0.181107		5910	-0.241768		5910	-0.0683548		5910	0.334919		5910	0.439051		5910	0.0544472					6190	-0.691742
			5920	-0.631394		5920	-0.489312		5920	0.0221263		5920	0.503174		5920	0.756048		5920	-0.393928		5920	-0.250665		5920	0.557808		5920	1.01029		5920	0.231942					6211	-0.907301
			5930	-0.538061		5930	-0.417897		5930	0.644513		5930	-0.221333		5930	0.362656		5930	-0.368866		5930	-0.429936		5930	1.38332		5930	2.18066		5930	1.20271					6231	-0.889824
			5940	-0.732505		5940	-0.521053		5940	-0.426571		5940	-0.116405		5940	-0.186848		5940	-0.399298		5940	-0.0926628		5940	0.755931		5940	1.37552		5940	0.229135					6242	-0.849042
			5950	-0.825838		5950	-0.584533		5950	-0.933165		5950	-0.106411		5950	-0.53391		5950	-0.608742		5950	0.0349541		5950	-0.465828		5950	0.167375		5950	-0.237832					6252	-1.13451
			5960	-0.810282		5960	-0.21952		5960	-1.00554		5960	-0.141388		5960	-0.749869		5960	-0.73405		5960	-0.390436		5960	-1.16751		5960	-0.248235		5960	-0.621522					6264	-1.36755
			5970	-0.709172		5970	0.0463044		5970	-0.802898		5970	-0.19635		5970	-0.772984		5970	-0.768062		5970	-0.645669		5970	-1.38215		5970	-0.455141		5970	-0.621175					6275	-1.42581
			5980	-0.499172		5980	0.450993		5980	0.0510745		5980	0.00351382		5980	-0.270091		5980	-0.762692		5980	-0.487668		5980	-0.969391		5980	-0.235641		5980	-0.255609					6287	-1.26851
			5990	-0.180285		5990	0.629531		5990	0.933995		5990	-0.0764318		5990	0.240502		5990	-0.725099		5990	-0.454244		5990	-0.234684		5990	0.212355		5990	0.417352					6299	-1.25103
			6000	0.0686032		6000	0.554148		6000	0.77478		6000	0.233357		6000	0.631095		6000	-0.694668		6000	-0.72467		6000	-0.27596		6000	0.100806		6000	0.437331					6312	-1.27434
			6010	0.076381		6010	0.272454		6010	1.18006		6010	-0.43119		6010	0.273304		6010	-0.700038		6010	-0.742901		6010	-0.391532		6010	-0.0521246		6010	0.834253					6325	-1.23938
			6020	0.325269		6020	0.14946		6020	0.94847		6020	-0.536119		6020	0.293336		6020	-0.703618		6020	-0.903942		6020	0.0625002		6020	-0.187963		6020	1.04137					6341	-1.44329
			6030	0.543046		6030	-0.00130602		6030	0.499772		6030	-0.456173		6030	0.332179		6030	-0.694668		6030	-0.979904		6030	0.0790104		6030	-0.432651		6030	0.839542					6356	-1.88023
			6040	0.270825		6040	0.0423368		6040	-0.0212961		6040	-0.341252		6040	0.194105		6040	-0.626643		6040	-0.508937		6040	0.607339		6040	0.0108467		6040	0.685246					6374	-1.92101
			6050	0.224158		6050	-0.433767		6050	1.06426		6050	-0.451177		6050	0.540749		6050	-0.58368		6050	-0.621361		6050	1.22647		6050	0.621668		6050	0.911147					6391	-2.22979
			6060	0.146381		6060	-0.544858		6060	0.485298		6060	-0.466167		6060	0.391895		6060	-0.565779		6060	-0.666939		6060	1.06137		6060	0.378779		6060	1.08871					6410	-1.96762
			6070	0.138603		6070	-0.0211437		6070	-0.339727		6070	-0.166371		6070	0.394265		6070	-0.596211		6070	-0.575784		6070	1.15218		6070	0.436353		6070	0.898429					6429	-2.22396
			6080	0.473046		6080	0.11772		6080	0.21029		6080	-0.0964182		6080	0.579683		6080	-0.517446		6080	-0.445129		6080	0.846737		6080	0.317607		6080	0.668376					6438	-2.04918
			6090	0.776378		6090	-0.15604		6090	1.64323		6090	-0.266303		6090	0.606215		6090	-0.492384		6090	-0.44209		6090	1.30902		6090	1.11464		6090	1.00063					6446	-0.412097
			6100	0.325269		6100	0.236746		6100	1.19453		6100	0.243351		6100	0.789018		6100	-0.474483		6100	-0.126086		6100	0.929288		6100	1.11554		6100	1.0758					6453	-1.33259
			6110	-0.0869517		6110	0.935031		6110	-0.166037		6110	0.0334934		6110	0.253959		6110	-0.436891		6110	0.0714161		6110	0.978819		6110	0.920332		6110	1.1609					6460	-1.28599
			6120	0.434157		6120	1.01438		6120	-0.296304		6120	0.518164		6120	0.535856		6120	-0.458372		6120	0.296265		6120	0.508277		6120	1.00759		6120	1.1024					6472	-1.35007
			6130	0.939711		6130	-0.00527355		6130	0.94847		6130	0.298313		6130	0.975751		6130	-0.499545		6130	0.639615		6130	0.599083		6130	1.58873		6130	1.21784					6484	-0.534442
			6140	0.955267		6140	0.0224992		6140	1.16558		6140	0.473194		6140	0.962921		6140	-0.397508		6140	0.879656		6140	0.68989		6140	1.73176		6140	1.80254					6492	-1.24521
			6150	0.519713		6150	0.169298		6150	0.673461		6150	0.388252		6150	0.536544		6150	-0.517446		6150	0.837117		6150	0.409215		6150	0.514617		6150	1.59291					6500	0.0656293
			6160	0.200825		6160	-0.0727216		6160	0.630039		6160	0.758		6160	0.946589		6160	-0.485224		6160	0.660885		6160	0.00471427		6160	-0.133088		6160	0.805294					6507	-0.225667
			6170	0.193047		6170	-0.366319		6170	0.876099		6170	0.278327		6170	1.22009		6170	0.087613		6170	-0.141279		6170	0.656869		6170	-0.00444635		6170	0.499062					6514	-0.196538
			6180	0.403046		6180	-0.50915		6180	1.29585		6180	0.468198		6180	1.51312		6180	0.175329		6180	0.232456		6180	0.186327		6180	-0.293215		6180	0.810849					6523	-0.231493
			6190	0.301936		6190	-0.497247		6190	0.760306		6190	0.413235		6190	1.82357		6190	-0.00726314		6190	0.0531851		6190	0.153307		6190	-0.14928		6190	0.826811					6531	-0.167408
			6200	0.21638		6200	-0.521053		6200	0.905047		6200	0.0684696		6200	1.76096		6200	0.391933		6200	0.00456911		6200	0.409215		6200	0.470537		6200	1.04999					6532	-0.225667
			6210	0.66749		6210	-0.838455		6210	1.38269		6210	-0.281292		6210	1.75594		6210	0.710573		6210	-0.429936		6210	1.24298		6210	1.54915		6210	1.30752					6549	-0.610179
			6220	1.00193		6220	-1.27092		6220	0.94847		6220	-0.0214692		6220	2.14226		6220	0.674771		6220	-0.478552		6220	1.70527		6220	1.82262		6220	1.45808					6565	-0.540268
			6230	0.73749		6230	-1.15586		6230	-0.108141		6230	0.348279		6230	1.43539		6230	0.674771		6230	-0.226357		6230	1.40809		6230	1.51676		6230	0.846307					6574	-0.487834
			6240	0.589712		6240	-0.644046		6240	-0.0357702		6240	0.233357		6240	0.789477		6240	0.771437		6240	-0.123048		6240	1.11916		6240	1.38902		6240	0.535367					6583	-0.423749
			6250	0.589712		6250	-0.489312		6250	0.803728		6250	0.143419		6250	1.55169		6250	0.470698		6250	-0.290165		6250	1.33379		6250	1.83881		6250	0.601732					6592	-0.231493
			6260	0.955267		6260	-0.576598		6260	1.48401		6260	-0.18136		6260	1.45343		6260	0.454587		6260	-0.262819		6260	1.32553		6260	2.01513		6260	0.769861					6600	-0.348012
			6270	1.14971		6270	-1.00906		6270	1.78797		6270	-0.376228		6270	1.29279		6270	0.234402		6270	-0.478552		6270	2.03548		6270	2.22024		6270	0.901018					6609	-0.377142
			6280	1.31304		6280	-1.02096		6280	1.28137		6280	-0.481156		6280	0.831653		6280	0.638969		6280	-0.484629		6280	2.62984		6280	1.45559		6280	1.85868					6618	-0.225667
			6290	1.05638		6290	-0.00130602		6290	0.94847		6290	-0.221333		6290	1.41247		6290	0.907486		6290	0.223341		6290	2.84448		6290	2.12848		6290	1.87671					6627	-0.36549
			6300	1.16527		6300	0.839811		6300	4.0604		6300	0.233357		6300	2.80799		6300	2.0281		6300	0.961696		6300	4.2561		6300	5.18529		6300	3.92011					6635	-0.447053
			6310	2.36304		6310	1.66506		6310	3.38012		6310	0.52316		6310	3.57104		6310	2.7155		6310	1.04374		6310	5.32102		6310	7.83278		6310	4.68888					6657	-0.575223
			6320	3.57637		6320	0.589856		6320	2.68536		6320	0.563133		6320	3.39697		6320	2.80322		6320	0.773309		6320	3.62871		6320	4.2902		6320	4.43077					6665	-0.784957
			6330	2.84526		6330	0.740622		6330	1.67218		6330	1.06779		6330	3.69786		6330	1.92427		6330	0.129148		6330	3.34804		6330	3.4023		6330	3.96864					6675	-0.656786
			6340	1.66304		6340	0.0899472		6340	2.00508		6340	0.583119		6340	3.09554		6340	1.47495		6340	0.539345		6340	2.29964		6340	1.29276		6340	3.68537					6685	-0.883998
			6350	1.61638		6350	-0.695624		6350	1.88929		6350	0.0534798		6350	2.7613		6350	1.41409		6350	0.18384		6350	1.56493		6350	0.950918		6350	2.46668					6695	-1.18695
			6360	1.63193		6360	0.113752		6360	0.818203		6360	0.418232		6360	2.52575		6360	0.773227		6360	0.211187		6360	1.22647		6360	0.970709		6360	2.30531					6705	-1.01217
			6370	1.42193		6370	0.82394		6370	2.13535		6370	0.488184		6370	1.99976		6370	0.803659		6370	0.405651		6370	0.987074		6370	0.802486		6370	1.97151					6714	-1.13451
			6380	1.07971		6380	1.47462		6380	1.88929		6380	0.0734662		6380	1.45917		6380	0.606747		6380	0.511998		6380	0.68989		6380	1.2145		6380	1.83508					6724	-0.476182
			6390	0.496379		6390	1.41114		6390	0.123445		6390	1.12775		6390	0.992802		6390	-0.358126		6390	-0.205087		6390	-0.358511		6390	-0.0323336		6390	0.589824					6736	-1.29181
			6400	0.418602		6400	0.066142		6400	0.543194		6400	0.688048		6400	0.795181		6400	-0.648125		6400	-0.870518		6400	-1.39866		6400	-1.01469		6400	-0.05546					6750	-1.27434
			6410	0.659712		6410	-0.441702		6410	0.412927		6410	0.52316		6410	1.01956		6410	-0.696458		6410	-0.964712		6410	-1.36564		6410	-1.07406		6410	-0.0381183					6763	-0.487834
			6420	0.395269		6420	-0.255228		6420	0.195816		6420	0.847939		6420	0.794355		6420	-0.651705		6420	-1.04675		6420	-1.17577		6420	-0.952614		6420	-0.0223378					6773	-0.750001
			6430	0.239714		6430	-0.433767		6430	0.0800227		6430	0.872922		6430	0.756721		6430	-0.639174		6430	-1.03156		6430	-1.07671		6430	-1.08305		6430	-0.315428					6783	-0.581049
			6440	0.35638		6440	-0.731332		6440	0.166867		6440	0.113439		6440	0.525396		6440	-0.445841		6440	-0.594015		6440	-0.465828		6440	-0.850061		6440	-0.297844					6792	-0.400445
			6450	0.543046		6450	-0.707527		6450	0.0221263		6450	0.128429		6450	0.365179		6450	-0.347385		6450	-0.274973		6450	0.054245		6450	-0.640456		6450	-0.161398					6802	-0.528616
			6460	0.683045		6460	-0.727364		6460	-0.166037		6460	0.30331		6460	0.675963		6460	-0.291892		6460	-0.171664		6460	0.153307		6460	-0.549598		6460	-0.280418					6812	-0.668438
			6470	0.776378		6470	-0.55676		6470	0.615565		6470	0.233357		6470	0.935885		6470	0.00168744		6470	0.281072		6470	0.38445		6470	0.0414327		6470	0.115258					6822	-0.55192
			6480	0.550824		6480	-0.0290787		6480	0.355031		6480	0.753004		6480	1.21023		6480	-0.220287		6480	0.542383		6480	0.235858		6480	0.611773		6480	0.280482					6832	-0.452879
			6490	0.52749		6490	0.066142		6490	0.0221263		6490	1.40256		6490	0.930593		6490	-0.0466457		6490	0.666962		6490	0.277133		6490	1.14523		6490	0.00916284					6842	-0.720872
			6500	0.66749		6500	0.197071		6500	-0.339727		6500	1.24267		6500	0.577756		6500	0.0392799		6500	0.673039		6500	0.169817		6500	1.03818		6500	-0.140934					6869	0.287015
			6510	0.791934		6510	0.450993		6510	-0.412097		6510	1.6424		6510	0.735128		6510	-0.11109		6510	0.490729		6510	-0.168643		6510	0.41926		6510	-0.330095					6874	0.205452
			6520	0.511935		6520	0.419252		6520	0.52872		6520	1.20769		6520	0.873997		6520	-0.334854		6520	0.700385		6520	-0.482338		6520	-0.45694		6520	0.0722003					6882	0.147192
			6530	-0.203618		6530	0.443057		6530	0.543194		6530	1.83727		6530	0.526741		6530	0.0965636		6530	0.284111		6530	0.161562		6530	-0.514514		6530	1.20383					6890	0.0423256
			6540	-0.351395		6540	0.113752		6540	1.13663		6540	0.313303		6540	1.08792		6540	0.00347756		6540	-0.226357		6540	0.582573		6540	-0.21585		6540	1.89467					6897	0.275363
			6550	-0.180285		6550	0.538278		6550	0.0221263		6550	0.748007		6550	1.2454		6550	0.121625		6550	-0.496783		6550	0.293644		6550	-0.580184		6550	1.77453					6904	0.1938
			6560	-0.296951		6560	-0.271098		6560	-0.889743		6560	0.548143		6560	0.48975		6560	-0.168374		6560	-0.764171		6560	-0.201664		6560	-0.754704		6560	1.10003					6912	0.112237
			6570	-0.538061		6570	-1.27092		6570	-1.10685		6570	-0.311272		6570	-0.09478		6570	-0.402879		6570	-0.882672		6570	-1.06845		6570	-1.04527		6570	-0.60283					6920	-0.633483
			6580	-0.452506		6580	-0.957481		6580	-1.02001		6580	0.28832		6580	0.0922285		6580	-0.379607		6580	-0.645669		6580	-0.91986		6580	-0.921128		6580	-0.72464					6930	-0.581049
			6590	-0.180285		6590	-0.441702		6590	-0.151563		6590	0.658068		6590	0.944418		6590	-0.0484358		6590	-0.487668		6590	-0.193409		6590	-0.689034		6590	0.0812645					6940	-0.581049
			6600	-0.0713962		6600	-0.211585		6600	-0.137089		6600	0.50817		6600	0.697265		6600	0.126996		6600	-0.411705		6600	-0.0695819		6600	-0.898639		6600	-0.129667					6949	-0.645134
			6610	-0.0713962		6610	0.288324		6610	0.383979		6610	1.31262		6610	0.86814		6610	0.153847		6610	-0.247626		6610	-0.375022		6610	-1.06506		6610	0.026916					6959	-2.01423
			6620	-0.079174		6620	1.2683		6620	0.991892		6620	1.04281		6620	1.08982		6620	-0.00368291		6620	-0.268896		6620	-0.408042		6620	-0.781692		6620	-0.0375011					6971	-1.96762
			6630	-0.102507		6630	1.45478		6630	2.1643		6630	0.638082		6630	0.416255		6630	0.397303		6630	-0.0774703		6630	-0.325491		6630	-0.19336		6630	-0.103116					6978	-1.9618
			6640	-0.211396		6640	1.19689		6640	1.3248		6640	0.56813		6640	0.346186		6640	0.425945		6640	0.107878		6640	-0.234684		6640	0.189865		6640	-0.0363031					6988	-1.89771
			6650	-0.258062		6650	0.510506		6650	0.789254		6650	0.698041		6650	0.684114		6650	0.749956		6650	-0.126086		6650	0.442236		6650	0.688238		6650	0.252636					7000	-1.79284
			6660	-0.172507		6660	-0.0409813		6660	0.962944		6660	0.413235		6660	0.800151		6660	0.622858		6660	-0.183818		6660	0.557808		6660	0.430055		6660	0.204036
			6670	-0.320284		6670	-0.120332		6670	1.86034		6670	0.123432		6670	0.950473		6670	1.00594		6670	0.120032		6670	0.970564		6670	0.911336		6670	0.706291
			6680	-0.250284		6680	1.06993		6680	0.427401		6680	1.35759		6680	1.40097		6680	1.89205		6680	0.809771		6680	1.73829		6680	0.939223		6680	2.04354
			6690	-0.234729		6690	0.907259		6690	0.340557		6690	2.09209		6690	1.26773		6690	1.71304		6690	1.46001		6690	1.70527		6690	0.163777		6690	0.545242
			6700	-0.133618		6700	0.47083		6700	0.499772		6700	2.15705		6700	1.47656		6700	2.51143		6700	1.62409		6700	1.16043		6700	-0.542401		6700	0.817723
			6710	0.0919365		6710	0.161363		6710	0.615565		6710	1.03281		6710	1.48787		6710	1.71662		6710	1.51774		6710	1.64748		6710	1.22169		6710	1.3015
			6720	0.193047		6720	0.0145641		6720	1.15111		6720	1.28764		6720	0.933575		6720	2.21248		6720	2.39283		6720	0.318409		6720	0.85916		6720	-0.248953
			6730	0.161936		6730	0.562083		6730	0.369505		6730	2.51181		6730	0.60675		6730	2.23038		6730	2.2014		6730	-0.251195		6730	0.384176		6730	-0.469591
			6740	0.138603		6740	0.895356		6740	0.0510745		6740	2.71167		6740	0.449806		6740	2.79606		6740	1.26555		6740	0.557808		6740	0.798887		6740	-0.397961
			6750	0.333047		6750	1.39923		6750	0.412927		6750	2.9565		6750	1.54317		6750	2.86229		6750	1.86413		6750	0.533042		6750	-0.0692168		6750	-0.335928
			6760	0.955267		6760	1.11754		6760	1.23795		6760	2.0821		6760	1.30645		6760	3.28118		6760	2.20444		6760	1.33379		6760	-0.326499		6760	0.21949
			6770	1.63193		6770	0.935031		6770	1.49849		6770	1.52748		6770	1.4468		6770	3.77167		6770	1.86717		6770	1.47413		6770	1.4394		6770	1.70607
			6780	1.70971		6780	1.5619		6780	-0.0502443		6780	2.56177		6780	1.1362		6780	4.16908		6780	2.39587		6780	0.714655		6780	1.38002		6780	2.20328
			6790	1.49193		6790	0.827908		6790	1.10768		6790	2.232		6790	1.34796		6790	3.73408		6790	1.99479		6790	1.39158		6790	1.48258		6790	2.67516
			6800	2.0286		6800	1.3913		6800	0.572143		6800	2.36191		6800	1.40855		6800	3.87371		6800	2.43537		6800	1.02009		6800	1.26487		6800	1.83067
			6810	1.56971		6810	1.21673		6810	0.933995		6810	2.06711		6810	1.92248		6810	3.93278		6810	1.77905		6810	1.82084		6810	1.57883		6810	1.2706
			6820	0.698601		6820	1.87137		6820	1.00637		6820	3.2563		6820	1.80375		6820	3.00908		6820	1.60282		6820	0.409215		6820	0.627965		6820	0.545169
			6830	0.885267		6830	2.14116		6830	1.35374		6830	3.61106		6830	1.54399		6830	3.30087		6830	1.50255		6830	0.0459899		6830	0.758406		6830	1.19577
			6840	1.18082		6840	1.18102		6840	2.35246		6840	2.31194		6840	1.4857		6840	3.24717		6840	1.20781		6840	0.425726		6840	0.614471		6840	1.19325
			6850	1.36749		6850	1.0977		6850	2.8301		6850	2.28696		6850	1.69721		6850	3.33667		6850	1.33543		6850	0.467001		6850	1.06157		6850	1.18374
			6860	0.753045		6860	2.42286		6860	2.23667		6860	3.26629		6860	1.99039		6860	3.25433		6860	1.20781		6860	0.590828		6860	0.48583		6860	1.92702
			6870	0.706379		6870	3.02195		6870	3.09064		6870	3.38121		6870	1.26173		6870	3.68217		6870	2.24698		6870	0.417471		6870	0.206957		6870	1.08873
			6880	1.84193		6880	2.55378		6880	4.66832		6880	3.33125		6880	1.43664		6880	4.4913		6880	2.38675		6880	1.14392		6880	0.235744		6880	1.38696
			6890	2.67415		6890	3.49012		6890	4.567		6890	5.67465		6890	2.31738		6890	4.49846		6890	3.52011		6890	1.3503		6890	0.46334		6890	1.29184
			6900	2.76748		6900	3.84323		6900	3.14854		6900	8.9924		6900	2.03388		6900	3.6947		6900	3.41376		6900	0.0377348		6900	0.48493		6900	0.559473
			6910	4.87525		6910	1.29608		6910	4.55252		6910	4.25562		6910	2.92971		6910	1.466		6910	1.75778		6910	0.35143		6910	1.2091		6910	1.66842
			6920	5.46636		6920	0.573986		6920	3.10511		6920	1.38757		6920	2.43675		6920	0.66761		6920	-0.390436		6920	-0.0283062		6920	1.72097		6920	1.22164
			6930	3.41304		6930	-0.560728		6930	2.28009		6930	0.718027		6930	2.04589		6930	0.212921		6930	-0.481591		6930	-0.746502		6930	0.762904		6930	0.444726
			6940	3.1097		6940	-0.409962		6940	2.30904		6940	1.11776		6940	1.66476		6940	0.712363		6940	-0.183818		6940	-0.705227		6940	1.01299		6940	-0.155238
			6950	3.89526		6950	-0.350449		6950	2.8301		6950	0.777987		6950	1.31941		6950	1.3568		6950	0.496806		6950	0.38445		6950	1.85411		6950	0.285516
			6960	3.58415		6960	-0.394092		6960	2.74326		6960	0.263337		6960	1.04801		6960	1.82403		6960	0.411728		6960	1.30902		6960	1.76505		6960	0.133604
			6970	2.87637		6970	-0.132235		6970	1.77349		6970	0.503174		6970	0.941543		6970	1.12051		6970	-0.0440468		6970	1.10265		6970	0.854662		6970	0.12782
			6980	2.24637		6980	-0.739267		6980	1.61428		6980	-0.456173		6980	0.937827		6980	0.0213787		6980	-1.03764		6980	1.30902		6980	1.01299		6980	-0.170293
			6990	2.40193		6990	-1.505		6990	1.91824		6990	-0.755969		6990	0.424008		6990	-0.444051		6990	-1.22298		6990	0.995329		6990	0.421959		6990	-0.454536
			7000	2.72082		7000	-1.58435		7000	2.06298		7000	-0.805935		7000	0.44505		7000	-0.451212		7000	-1.17437		7000	0.739421		7000	0.581187		7000	0.991684

## Sheet: z-scored compilations
Age (ka)	median (Pacific Ocean)	16th percentile	84th percentile		median (Atlantic Ocean)	16th percentile	84th percentile		median (Indian Ocean)	16th percentile	84th percentile		median (Indian Ocean (4))	16th percentile	84th percentile		median (All records)	16th percentile	84th percentile
3000	-0.809654	-0.853269	-0.314594		NA	NA	NA		NA	NA	NA		NA	NA	NA		-0.809654	-0.853269	-0.314594
3040	-0.74225	-1.12493	-0.660688		-0.452899	-0.650967	-0.254831		-2.11414	-3.22873	-0.999538		NA	NA	NA		-0.74225	-1.17753	-0.61578
3080	-0.789578	-1.05248	-0.700856		-0.100402	-0.403472	0.202668		-1.69039	-2.98701	-0.563401		NA	NA	NA		-0.783836	-1.17515	-0.534738
3120	-0.965416	-1.07201	-0.580531		1.00769	-0.0053034	2.02069		-1.44649	-2.65259	-0.758171		NA	NA	NA		-0.965416	-1.19384	-0.410036
3160	-0.782383	-1.05955	-0.393416		0.135125	-0.218979	0.489229		-1.45331	-2.68282	-0.736963		NA	NA	NA		-0.782383	-1.25384	-0.291259
3200	-1.01067	-1.23444	-0.708927		-0.199703	-0.307156	-0.0922495		-1.46795	-2.65381	-0.938435		NA	NA	NA		-1.01067	-1.24752	-0.53167
3240	-0.812543	-1.06638	-0.59155		0.207015	-0.118902	0.532932		-1.47277	-2.4792	-0.831341		NA	NA	NA		-0.812543	-1.14785	-0.382633
3280	-0.647441	-0.782747	0.166121		0.0891186	-0.0298566	0.208094		-1.21982	-2.12729	-0.538694		-0.759479	-0.759479	-0.759479		-0.649594	-1.09026	0.148821
3320	-0.796033	-1.01841	-0.552228		0.404368	-0.038318	0.847054		-1.21614	-2.00836	-0.497368		-0.774294	-0.774294	-0.774294		-0.785164	-1.11769	-0.324084
3360	-0.673016	-0.942825	-0.39935		-0.135043	-0.32344	0.0533537		-1.11539	-1.81361	-0.743037		-0.979015	-1.00574	-0.952289		-0.87345	-1.17142	-0.335197
3400	-0.662445	-0.997914	-0.125664		-0.0475183	-0.190052	0.0950158		-1.07195	-1.74706	-0.753035		-0.917674	-0.929544	-0.905804		-0.844775	-1.06197	-0.176396
3440	-0.775956	-0.978108	-0.587176		-0.0405681	-0.0420012	-0.0391351		-0.938596	-1.57196	-0.550136		-0.551929	-0.633646	-0.470211		-0.705274	-1.22537	-0.495375
3480	-0.748371	-1.05859	-0.588695		0.210934	0.0365113	0.385357		-1.16803	-1.30897	-0.783578		-0.967097	-1.09584	-0.838349		-0.798559	-1.15922	-0.552877
3520	-0.83027	-1.01237	-0.718225		0.0923807	-0.15268	0.337441		-0.956175	-1.25865	-0.726856		-0.595639	-0.887538	-0.303741		-0.837309	-1.09115	-0.514164
3560	-1.09008	-1.17281	-0.840991		0.196709	-0.134085	0.527504		-1.02956	-1.24142	-0.431979		-0.476771	-0.798182	-0.155361		-1.02001	-1.14223	-0.519095
3600	-0.797885	-1.02941	-0.292261		-0.274119	-0.303766	-0.244473		-0.875652	-1.20226	-0.0250303		-0.0944047	-0.667227	0.478418		-0.797885	-1.07496	-0.230178
3640	-0.742543	-0.906572	-0.509523		-0.220996	-0.276806	-0.165186		-0.929769	-1.17407	-0.112705		-0.515532	-0.725941	-0.305122		-0.742543	-1.0352	-0.285687
3680	-0.745002	-1.14524	-0.520144		-0.101444	-0.130717	-0.0721704		-0.889755	-1.14588	-0.60926		-0.896313	-0.944816	-0.847809		-0.824984	-1.13736	-0.134161
3720	-0.591081	-1.03421	-0.384218		-0.303455	-0.324026	-0.0995386		-0.918135	-1.35335	-0.441473		-0.977158	-1.21331	-0.741007		-0.591081	-1.04037	-0.29307
3760	-0.700038	-0.967991	-0.361826		-0.186423	-0.319173	0.0105342		-0.888413	-1.13946	-0.424504		-0.735857	-0.845713	-0.626002		-0.574305	-0.98479	-0.216418
3800	-0.785949	-0.949394	-0.601762		-0.357212	-0.432862	-0.120389		-0.920328	-1.16235	-0.43452		-1.00738	-1.02015	-0.994607		-0.701828	-1.00737	-0.405116
3840	-0.656037	-0.874131	-0.393407		-0.454398	-0.59728	-0.317819		-0.871412	-1.16805	-0.456296		-0.825705	-0.967042	-0.684367		-0.656037	-0.976126	-0.38115
3880	-1.03448	-1.20471	-0.528358		-0.571663	-0.662327	-0.361251		-0.87956	-1.22511	-0.584983		-0.913076	-1.04368	-0.782469		-0.716149	-1.17514	-0.445065
3920	-0.752017	-0.981981	-0.553973		-0.46503	-0.69483	-0.328981		-1.09913	-1.27804	-0.724446		-1.05453	-1.13412	-0.974931		-0.752017	-1.07001	-0.364046
3960	-0.875269	-1.20248	-0.682599		-0.359734	-0.66421	0.54091		-0.839875	-1.33253	-0.278024		-0.812267	-1.00481	-0.619728		-0.717939	-1.19956	0.110586
4000	-0.950282	-1.20481	-0.6102		-0.199749	-0.768501	0.109174		-1.01356	-1.39861	-0.202964		-0.812643	-1.1141	-0.511188		-0.771153	-1.212	-0.00916174
4040	-0.972405	-1.18359	-0.674638		-0.371606	-0.690924	-0.0432248		-0.920207	-1.4647	-0.535484		-0.947569	-1.02468	-0.870457		-0.779444	-1.18522	-0.217767
4080	-0.649452	-0.927887	-0.495724		-0.603991	-0.827157	-0.323305		-0.665638	-1.53078	-0.326982		-0.628189	-0.65783	-0.598549		-0.659499	-1.12304	-0.329414
4120	-0.721632	-0.922627	-0.475354		-0.51246	-0.770367	0.0471059		-0.675307	-1.60175	-0.337533		-0.66726	-0.722357	-0.612162		-0.66682	-1.06086	-0.228518
4160	-0.742901	-0.886046	-0.498951		-0.515533	-0.821725	0.00472437		-0.768026	-1.58367	-0.210236		-0.615595	-0.752911	-0.478279		-0.742901	-0.999772	-0.198128
4200	-0.716149	-0.867258	0.209245		-0.510772	-0.968347	0.0800284		-0.640992	-1.42035	-0.306608		-0.66716	-0.702819	-0.631501		-0.716149	-1.00859	0.192503
4240	-0.454792	-0.642529	0.0817412		-0.580892	-1.1279	0.237308		-0.291472	-1.23244	0.0522461		-0.0382571	-0.0520527	-0.0244614		-0.454792	-1.18371	0.267371
4280	-0.356815	-0.729108	0.0414528		-0.378257	-0.843386	-0.0368291		-0.650756	-0.755261	0.360591		0.0125099	-0.461129	0.486149		-0.455522	-0.849561	0.122236
4320	-0.639174	-0.875843	-0.407982		-0.496305	-0.82258	-0.194073		-0.0524249	-0.817681	0.719746		0.171976	-0.164306	0.508258		-0.562807	-0.835867	0.09173
4360	-0.87255	-0.941102	-0.579094		-0.713562	-0.820461	-0.226791		-0.387648	-0.744296	0.321799		-0.412758	-0.417963	-0.407553		-0.699028	-0.904251	-0.169814
4400	-0.376093	-0.769865	0.390535		-0.653344	-1.11648	-0.26836		-0.429045	-1.03908	0.102115		-0.71126	-0.972227	-0.450294		-0.456582	-1.03754	0.386602
4440	-0.853347	-0.943618	-0.266013		-0.71903	-1.14664	-0.334668		-0.243885	-0.912218	0.466154		-0.520338	-0.788767	-0.25191		-0.620374	-0.987882	-0.163626
4480	-0.678061	-0.820483	-0.47341		-0.75832	-1.02908	-0.397782		-0.264339	-0.661532	-0.0113349		-0.75387	-0.810518	-0.697222		-0.617621	-0.921962	-0.312337
4520	-0.42257	-0.602145	-0.228273		-0.465102	-0.990399	0.210414		-0.0727444	-0.546994	0.190374		-0.31471	-0.564146	-0.0652739		-0.359361	-0.712411	-0.0433753
4560	-0.157865	-0.513183	0.506786		-0.333929	-0.626715	0.411416		0.0226324	-0.590266	0.611358		-0.044368	-0.37116	0.282424		-0.157865	-0.619316	0.534218
4600	0.00662904	-0.496855	0.634566		0.254676	-0.556503	1.04118		0.365844	-0.431842	1.37971		1.14786	0.75872	1.537		0.116716	-0.519848	1.10879
4640	-0.156377	-0.357924	0.645214		-0.19485	-0.621321	0.926508		0.168384	-0.224915	0.446815		0.0405021	-0.118833	0.199837		-0.0183322	-0.411686	0.733689
4680	-0.243812	-0.541404	0.331948		0.135927	-0.561359	1.33509		0.278931	-0.0173901	0.731493		0.337902	0.152539	0.523266		0.109785	-0.537171	1.08718
4720	-0.016141	-0.251887	0.496038		-0.0193725	-0.447348	0.879818		0.78654	0.00979078	1.27869		1.189	1.16615	1.21185		0.04527	-0.344874	1.17132
4760	-0.2259	-0.677985	0.47379		-0.0317951	-0.599031	0.290867		0.272051	-0.160493	1.11739		0.514385	0.15117	0.877601		-0.0572248	-0.662745	0.678324
4800	-0.285826	-0.670317	0.0566487		0.128218	-0.588856	1.22338		0.802165	-0.154047	1.55069		0.622435	-0.100102	1.34497		-0.0825286	-0.602827	1.06077
4840	0.00999154	-0.575721	0.152717		0.14549	-0.595968	0.678685		0.789086	-0.0158443	1.60409		0.954757	0.322085	1.58743		0.0608255	-0.559584	0.765216
4880	0.0697118	-0.703791	0.67193		0.102433	-0.567501	0.549227		0.927239	0.652079	1.28325		1.35731	1.24374	1.47088		0.343174	-0.613695	0.914763
4920	0.24564	-0.201322	1.0031		0.525726	-0.535002	1.04648		0.728279	0.144078	1.46285		1.8868	1.4024	2.37121		0.355031	-0.224406	1.0582
4960	0.752525	0.200157	1.40196		0.0161169	-0.347356	0.628631		0.921676	0.159155	1.03211		0.991957	0.970009	1.0139		0.696495	-0.0662191	1.05924
5000	0.0379926	-0.460501	1.21241		-0.41424	-0.537104	0.638447		1.05323	0.278079	1.32427		1.18378	1.16102	1.20654		0.0944968	-0.485976	1.30934
5040	0.268043	-0.531271	0.72105		-0.393294	-0.779599	1.84952		0.832419	0.38805	1.58256		1.1812	0.784007	1.57839		0.400638	-0.566694	1.29659
5080	0.0800227	-0.771413	0.463053		-0.705189	-1.0219	0.438032		0.77322	0.304061	1.01891		0.852641	0.755283	0.949999		0.0800227	-0.927958	0.729869
5120	-0.086425	-0.86987	0.749077		-0.27537	-0.739237	0.885883		0.835213	0.365539	1.0233		0.963285	0.865344	1.06122		0.236597	-0.745269	1.01742
5160	-0.0164726	-0.324916	0.0866391		-0.280726	-0.676575	0.807157		0.59954	0.297813	0.988936		0.579146	0.488439	0.669853		0.0198426	-0.50955	0.733475
5200	0.101946	-0.785194	0.865177		0.0300396	-0.97671	0.579875		0.672327	0.130093	1.34081		0.752795	0.354054	1.15154		0.362752	-0.778447	1.06421
5240	-0.0914216	-0.640385	0.236835		0.0919758	-0.886566	2.25041		0.734596	0.446493	1.31949		1.452	0.805553	2.09844		0.182453	-0.658439	1.41143
5280	0.185617	-0.341765	0.704014		0.103703	-0.976367	1.31092		0.379333	0.303769	0.967853		0.251921	0.203061	0.300781		0.36662	-0.48293	0.9554
5320	0.0366004	-0.252402	0.641019		-0.614855	-1.06849	1.04093		0.391119	0.107232	0.884897		0.075207	-0.139956	0.29037		0.155637	-0.698357	0.900704
5360	-0.010682	-0.515034	0.966722		-0.171554	-0.934222	0.584978		0.577313	0.387042	0.796313		0.557346	0.534839	0.579854		0.378479	-0.559182	0.953755
5400	-0.180511	-0.393209	0.260533		-0.403116	-0.752242	-0.132135		0.564046	0.244976	0.743364		0.0652286	-0.234711	0.365168		-0.16722	-0.583105	0.524789
5440	0.0793219	-0.422581	0.355786		-0.533388	-0.981724	-0.0672513		0.416113	0.0925773	0.699607		-0.123028	-0.509904	0.263848		-0.0226219	-0.583372	0.452381
5480	0.209656	-0.35595	0.412738		-0.684135	-0.958776	-0.209238		0.367921	-0.132297	1.49461		0.453812	-0.273263	1.18089		-0.0246027	-0.662441	0.442323
5520	-0.192933	-0.446606	0.210352		-0.385628	-0.670327	0.159282		0.187611	-0.0592544	0.516541		-0.124184	-0.317209	0.0688421		-0.137089	-0.518633	0.296502
5560	0.295537	-0.0403009	0.619927		0.219955	-0.235703	0.584572		0.231078	-0.409453	0.550604		-0.569207	-0.737899	-0.400515		0.295537	-0.262303	0.611315
5600	-0.225657	-0.576679	0.554291		0.00165585	-0.922044	0.618993		-0.0598461	-0.214036	0.464666		-0.148287	-0.148287	-0.148287		-0.102602	-0.573459	0.65141
5640	0.114435	-0.163372	0.67337		0.267586	-0.36892	1.0034		0.131418	-0.429002	0.638742		NA	NA	NA		0.132754	-0.355743	0.8533
5680	0.193385	-0.378915	0.243779		0.097293	-0.720068	0.871158		0.377727	-0.578037	0.412524		NA	NA	NA		0.200102	-0.687723	0.534183
5720	0.364891	-0.395453	0.988658		-0.234867	-1.14514	1.25028		0.164811	-0.574948	0.480904		NA	NA	NA		0.192622	-0.80742	1.05076
5760	-0.112072	-0.599476	0.0861428		-0.0682891	-0.866531	1.24763		0.258581	-0.57186	0.552688		NA	NA	NA		-0.085415	-0.884388	0.827313
5800	0.187569	-0.71575	0.531351		-0.21039	-0.562349	0.442781		0.373431	-0.568771	0.842636		NA	NA	NA		0.116646	-0.648097	0.769865
5840	0.260587	-0.169775	0.626294		-0.0543911	-0.730744	0.246089		0.371999	-0.565683	1.07424		NA	NA	NA		0.162877	-0.517167	0.624923
5880	0.0639591	-0.338704	0.349088		-0.753334	-1.16051	-0.0964572		-0.0160868	-0.562595	0.405373		NA	NA	NA		-0.0903835	-0.879813	0.376074
5920	0.231942	-0.432082	0.637104		-0.692021	-0.897505	-0.0255957		-0.0512625	-1.19712	0.397187		NA	NA	NA		-0.150964	-0.848622	0.555519
5960	-0.621522	-0.888384	-0.188267		-0.691035	-0.843495	-0.251177		-0.0529293	-1.0695	0.131527		NA	NA	NA		-0.601025	-0.941184	-0.0890577
6000	0.233357	-0.443443	0.688569		-0.363945	-0.987823	0.194907		0.0486175	-0.98526	0.227134		NA	NA	NA		0.0586104	-0.801325	0.474713
6040	0.0423368	-0.408326	0.638501		-0.689929	-0.821025	0.0203875		0.0985575	-1.01653	0.358183		NA	NA	NA		-0.0052247	-0.812859	0.401611
6080	0.317607	-0.235902	0.61516		-0.251856	-0.789057	0.104699		-0.299843	-1.1541	0.221499		NA	NA	NA		0.0832275	-0.772302	0.390244
6120	0.508277	0.0592372	1.01031		-0.353656	-0.752957	0.167473		0.187587	-0.426892	0.257161		NA	NA	NA		0.198438	-0.596508	0.602937
6160	0.200825	-0.273942	0.776918		-0.380049	-0.781991	0.478534		0.224907	-0.552461	0.4918		NA	NA	NA		0.00471427	-0.662563	0.687579
6200	0.391933	-0.20568	0.963024		-0.264919	-0.767097	0.749626		0.213446	-0.39375	0.606301		NA	NA	NA		0.21638	-0.644301	0.888048
6240	0.535367	-0.0706812	0.921349		-0.46609	-0.667794	1.41504		0.190428	-0.377623	0.631086		NA	NA	NA		0.233357	-0.599634	0.963406
6280	0.831653	-0.482545	1.61683		-0.568015	-0.892111	0.537372		0.14167	-0.785534	0.617899		NA	NA	NA		-0.0321986	-0.762235	1.29658
6320	2.80322	0.579167	3.89331		-0.407906	-0.812984	-0.0756808		0.178573	-0.7636	0.655946		NA	NA	NA		0.563133	-0.517954	3.48308
6360	0.818203	0.210325	1.90128		-0.183654	-0.426947	0.453557		0.236596	-0.719706	0.751374		NA	NA	NA		0.418232	-0.367222	1.2902
6400	0.066142	-0.928185	0.601136		-0.287108	-0.671459	0.223493		-0.237064	-0.692399	0.364606		NA	NA	NA		-0.173598	-0.939719	0.612724
6440	-0.297844	-0.648942	0.242672		-0.395043	-0.713796	-0.172233		0.364048	-0.486097	0.830625		NA	NA	NA		-0.255106	-0.732286	0.437508
6480	0.355031	0.129883	0.668265		-0.610468	-0.724719	-0.414741		0.247918	-0.564732	0.893027		NA	NA	NA		0.235858	-0.667893	0.720884
6520	0.419252	-0.383689	0.76983		-0.297042	-0.699422	-0.00411201		0.0691462	-0.27248	0.73469		NA	NA	NA		0.0041542	-0.450725	0.611119
6560	-0.201664	-0.758491	0.534651		-0.21954	-0.72629	1.25712		0.130987	-0.65815	0.716698		NA	NA	NA		-0.168374	-0.757544	0.813049
6600	-0.0713962	-0.291633	0.528602		-0.392053	-0.720264	0.16964		0.506987	-0.402181	0.990816		NA	NA	NA		-0.129667	-0.697369	0.625497
6640	0.346186	-0.10634	0.834462		-0.513574	-0.695255	0.415227		0.591895	-0.794372	1.12874		NA	NA	NA		0.189865	-0.566911	1.07865
6680	1.06993	0.406499	1.79979		-0.506645	-0.722477	0.644939		0.392084	-0.502595	1.00445		NA	NA	NA		0.662756	-0.645386	1.56288
6720	0.85916	0.0923579	1.65758		-0.0732872	-0.735362	1.09383		0.283622	-0.491436	0.961531		NA	NA	NA		0.249912	-0.494252	1.32429
6760	1.30645	0.660956	2.22323		-0.549666	-0.729696	0.475097		0.254153	-0.553165	0.979509		NA	NA	NA		0.562751	-0.637607	1.73164
6800	1.40855	0.939562	2.39129		-0.706257	-0.973238	-0.512863		-0.033398	-0.779994	0.441575		NA	NA	NA		0.618617	-0.829867	1.95734
6840	1.19325	0.702165	2.32815		-0.791634	-1.07581	0.0704903		0.00398168	-0.818267	0.565185		NA	NA	NA		0.687549	-0.916783	1.38566
6880	2.00308	1.28974	3.79527		-0.786301	-1.05874	0.549243		0.135753	-0.816888	0.656057		NA	NA	NA		0.765202	-0.905619	2.49365
6920	1.38757	0.333069	2.76481		-0.559305	-1.05024	-0.426067		0.523479	-0.701315	0.888211		NA	NA	NA		0.36814	-0.760168	2.17907
6960	1.17852	0.190687	2.3388		-1.0377	-1.36	-0.835144		0.472287	-0.428175	0.637366		NA	NA	NA		0.263337	-0.991462	1.77212
7000	0.513119	-1.01226	1.59161		-1.79284	-1.79284	-1.79284		NA	NA	NA		NA	NA	NA		0.44505	-1.33836	1.4202
